# Supplementary material for: Two histologically colorectal carcinomas subsets from the serrated pathway show different methylome signatures and diagnostic biomarkers
Source: Clin Epigenetics. 2018 Nov 9;10:141. doi: 10.1186/s13148-018-0571-3 (PMC6230233; doi:10.1186/s13148-018-0571-3)
Supplement: Supplementary file 1 — Table S1. Gene Ontology biological processes (BP) terms differentially enriched in the comparison SAC vs. hmMSI-H; 40 obtained using ClusterProfiler and 76 using FatiGo. (XLSX 25 kb) [file 13148_2018_571_MOESM1_ESM.xlsx]

## Sheet: BP-ClusterProfiler
ID	Description	setSize	enrichmentScore	NES	pvalue	p.adjust	qvalues	rank	leading_edge	core_enrichment
GO:0018130	heterocycle biosynthetic process	51	-0.343946366341846	-232717637547416	0.00149253731343284	0.0291411042944785	0.022279625443978	258	tags=100%, list=100%, signal=0%	YEATS2/ASXL3/ZNF594/SPTA1/FZD7/ENY2/PER2/ZNF32/RNF2/ZNF324/PUF60/TNKS1BP1/LEFTY1/ATOH7/CTNND1/HNF4A/IDO1/ELF3/THOC6/ECM1/TLR4/FRK/ADORA2B/GCM2/SALL1/ZNF677/BARHL2/GDNF/ZNF418/IRF4/GUCY1A3/EDNRB/C14orf39/SLA2/RXRG/FOXE1/TMPO/ZNF492/MSC/TWIST1/ZNF132/TRAF1/FEZF2/CCNA1/ZNF154/TNFSF4/CD40/ZNF814/HIST1H4F/ZNF625/TPK1
GO:0019438	aromatic compound biosynthetic process	51	-0.343946366341846	-232717637547416	0.00149253731343284	0.0291411042944785	0.022279625443978	258	tags=100%, list=100%, signal=0%	YEATS2/ASXL3/ZNF594/SPTA1/FZD7/ENY2/PER2/ZNF32/RNF2/ZNF324/PUF60/TNKS1BP1/LEFTY1/ATOH7/CTNND1/HNF4A/IDO1/ELF3/THOC6/ECM1/TLR4/FRK/ADORA2B/GCM2/SALL1/ZNF677/BARHL2/GDNF/ZNF418/IRF4/GUCY1A3/EDNRB/C14orf39/SLA2/RXRG/FOXE1/TMPO/ZNF492/MSC/TWIST1/ZNF132/TRAF1/FEZF2/CCNA1/ZNF154/TNFSF4/CD40/ZNF814/HIST1H4F/ZNF625/TPK1
GO:0010468	regulation of gene expression	59	-0.368006913064376	-258684870818636	0.00150829562594268	0.0291411042944785	0.022279625443978	258	tags=100%, list=100%, signal=0%	YEATS2/ASXL3/ZNF594/FZD7/ENY2/PER2/ZNF32/AGR2/RNF2/MIR200A/WDR35/ZNF324/C4BPB/PUF60/THBS1/TNKS1BP1/LEFTY1/ATOH7/CTNND1/HNF4A/TMEM59/ELF3/ECM1/TLR4/FRK/CLEC4M/GCM2/SALL1/ZNF677/BARHL2/GDNF/ZNF418/MIR124-3/CTSZ/IRF4/MIR129-2/CD34/EDNRB/C14orf39/MIR137/SLA2/RXRG/FOXE1/TMPO/ZNF492/MSC/TWIST1/MIR124-2/PTPN22/ZNF132/TRAF1/FEZF2/CCNA1/ZNF154/TNFSF4/CD40/ZNF814/HIST1H4F/ZNF625
GO:0031326	regulation of cellular biosynthetic process	59	-0.364374484352827	-256131510219564	0.00150829562594268	0.0291411042944785	0.022279625443978	258	tags=100%, list=100%, signal=0%	YEATS2/POMT1/ASXL3/ZNF594/FZD7/ENY2/PER2/ZNF32/CCL20/RNF2/MIR200A/WDR35/ZNF324/PUF60/THBS1/LEFTY1/ATOH7/CTNND1/HNF4A/DYRK2/TMEM59/ELF3/ECM1/TLR4/FRK/ADORA2B/GCM2/SALL1/ZNF677/BARHL2/GDNF/ZNF418/MIR124-3/KLRK1/IRF4/MIR129-2/CD34/GUCY1A3/EDNRB/C14orf39/MIR137/SLA2/RXRG/FOXE1/TMPO/ZNF492/MSC/TWIST1/MIR124-2/ZNF132/TRAF1/FEZF2/CCNA1/ZNF154/TNFSF4/CD40/ZNF814/HIST1H4F/ZNF625
GO:0006351	transcription, DNA-templated	45	-0.367501456684338	-240208527548095	0.00151515151515152	0.0291411042944785	0.022279625443978	258	tags=100%, list=100%, signal=0%	YEATS2/ASXL3/ZNF594/FZD7/ENY2/PER2/ZNF32/RNF2/ZNF324/PUF60/LEFTY1/ATOH7/CTNND1/HNF4A/ELF3/THOC6/ECM1/TLR4/FRK/GCM2/SALL1/ZNF677/BARHL2/GDNF/ZNF418/IRF4/EDNRB/C14orf39/SLA2/RXRG/FOXE1/TMPO/ZNF492/MSC/TWIST1/ZNF132/TRAF1/FEZF2/CCNA1/ZNF154/TNFSF4/CD40/ZNF814/HIST1H4F/ZNF625
GO:0019219	regulation of nucleobase-containing compound metabolic process	47	-0.366523660173438	-240852832029722	0.00151515151515152	0.0291411042944785	0.022279625443978	258	tags=100%, list=100%, signal=0%	YEATS2/ASXL3/ZNF594/FZD7/ENY2/PER2/ZNF32/RNF2/ZNF324/PUF60/THBS1/LEFTY1/ATOH7/CTNND1/HNF4A/ELF3/ECM1/TLR4/FRK/ADORA2B/GCM2/SALL1/ZNF677/BARHL2/GDNF/ZNF418/IRF4/GUCY1A3/EDNRB/C14orf39/SLA2/RXRG/FOXE1/TMPO/ZNF492/MSC/TWIST1/ZNF132/TRAF1/FEZF2/CCNA1/ZNF154/TNFSF4/CD40/ZNF814/HIST1H4F/ZNF625
GO:0032774	RNA biosynthetic process	45	-0.367501456684338	-240208527548095	0.00151515151515152	0.0291411042944785	0.022279625443978	258	tags=100%, list=100%, signal=0%	YEATS2/ASXL3/ZNF594/FZD7/ENY2/PER2/ZNF32/RNF2/ZNF324/PUF60/LEFTY1/ATOH7/CTNND1/HNF4A/ELF3/THOC6/ECM1/TLR4/FRK/GCM2/SALL1/ZNF677/BARHL2/GDNF/ZNF418/IRF4/EDNRB/C14orf39/SLA2/RXRG/FOXE1/TMPO/ZNF492/MSC/TWIST1/ZNF132/TRAF1/FEZF2/CCNA1/ZNF154/TNFSF4/CD40/ZNF814/HIST1H4F/ZNF625
GO:0051171	regulation of nitrogen compound metabolic process	70	-0.351165600054614	-258843108456474	0.00151515151515152	0.0291411042944785	0.022279625443978	258	tags=100%, list=100%, signal=0%	YEATS2/POMT1/ASXL3/ZNF594/SH3BP5L/FZD7/CDC20B/ENY2/PER2/ZNF32/CCL20/RNF2/MIR200A/ROPN1L/WDR35/ZNF324/C4BPB/PUF60/THBS1/TNKS1BP1/LEFTY1/FABP1/ATOH7/CTNND1/HNF4A/TMEM59/ELF3/MST1R/ECM1/INPP5J/TLR4/FRK/ADORA2B/GCM2/SALL1/ZNF677/BARHL2/GDNF/ZNF418/MIR124-3/CTSZ/KLRK1/IRF4/MIR129-2/CD34/GUCY1A3/EDNRB/C14orf39/MIR137/TFPI2/SLA2/RXRG/FOXE1/TMPO/ZNF492/SLAMF1/MSC/TWIST1/MIR124-2/PTPN22/ZNF132/TRAF1/FEZF2…
GO:0097659	nucleic acid-templated transcription	45	-0.367501456684338	-240208527548095	0.00151515151515152	0.0291411042944785	0.022279625443978	258	tags=100%, list=100%, signal=0%	YEATS2/ASXL3/ZNF594/FZD7/ENY2/PER2/ZNF32/RNF2/ZNF324/PUF60/LEFTY1/ATOH7/CTNND1/HNF4A/ELF3/THOC6/ECM1/TLR4/FRK/GCM2/SALL1/ZNF677/BARHL2/GDNF/ZNF418/IRF4/EDNRB/C14orf39/SLA2/RXRG/FOXE1/TMPO/ZNF492/MSC/TWIST1/ZNF132/TRAF1/FEZF2/CCNA1/ZNF154/TNFSF4/CD40/ZNF814/HIST1H4F/ZNF625
GO:0031323	regulation of cellular metabolic process	72	-0.337020939572143	-248712191662456	0.00151975683890578	0.0291411042944785	0.022279625443978	258	tags=100%, list=100%, signal=0%	YEATS2/POMT1/ASXL3/ZNF594/SH3BP5L/FZD7/CDC20B/ENY2/PER2/ZNF32/CCL20/RNF2/MIR200A/ROPN1L/WDR35/ZNF324/C4BPB/PUF60/THBS1/TNKS1BP1/LEFTY1/FABP1/ATOH7/CTNND1/HNF4A/DYRK2/ACHE/TMEM59/ELF3/MST1R/ECM1/INPP5J/TLR4/FRK/ADORA2B/GCM2/SALL1/ZNF677/BARHL2/GDNF/ZNF418/MIR124-3/CTSZ/KLRK1/IRF4/MIR129-2/CD34/GUCY1A3/EDNRB/C14orf39/MIR137/TFPI2/SLA2/RXRG/FOXE1/TMPO/ZNF492/SLAMF1/MSC/TWIST1/MIR124-2/PTPN22/ZNF132/…
GO:0006355	regulation of transcription, DNA-templated	44	-0.380865983947005	-246398593061436	0.0015220700152207	0.0291411042944785	0.022279625443978	258	tags=100%, list=100%, signal=0%	YEATS2/ASXL3/ZNF594/FZD7/ENY2/PER2/ZNF32/RNF2/ZNF324/PUF60/LEFTY1/ATOH7/CTNND1/HNF4A/ELF3/ECM1/TLR4/FRK/GCM2/SALL1/ZNF677/BARHL2/GDNF/ZNF418/IRF4/EDNRB/C14orf39/SLA2/RXRG/FOXE1/TMPO/ZNF492/MSC/TWIST1/ZNF132/TRAF1/FEZF2/CCNA1/ZNF154/TNFSF4/CD40/ZNF814/HIST1H4F/ZNF625
GO:0009889	regulation of biosynthetic process	60	-0.354314461902259	-250076340491874	0.0015220700152207	0.0291411042944785	0.022279625443978	258	tags=100%, list=100%, signal=0%	YEATS2/POMT1/ASXL3/ZNF594/FZD7/ENY2/PER2/ZNF32/CCL20/RNF2/MVK/MIR200A/WDR35/ZNF324/PUF60/THBS1/LEFTY1/ATOH7/CTNND1/HNF4A/DYRK2/TMEM59/ELF3/ECM1/TLR4/FRK/ADORA2B/GCM2/SALL1/ZNF677/BARHL2/GDNF/ZNF418/MIR124-3/KLRK1/IRF4/MIR129-2/CD34/GUCY1A3/EDNRB/C14orf39/MIR137/SLA2/RXRG/FOXE1/TMPO/ZNF492/MSC/TWIST1/MIR124-2/ZNF132/TRAF1/FEZF2/CCNA1/ZNF154/TNFSF4/CD40/ZNF814/HIST1H4F/ZNF625
GO:0034641	cellular nitrogen compound metabolic process	75	-0.323988945309018	-239717039535041	0.0015220700152207	0.0291411042944785	0.022279625443978	258	tags=100%, list=100%, signal=0%	YEATS2/ASXL3/ZNF594/HNMT/SPTA1/FZD7/ENY2/PER2/ZNF32/CARS/RNF2/DPYD/MIR200A/WDR35/CPSF4L/ZNF324/PUF60/GGT6/THBS1/TNKS1BP1/LEFTY1/ATOH7/MRPL45/CTNND1/HNF4A/STK31/ACHE/IDO1/WDR18/ELF3/THOC6/ECM1/TLR4/SPHK2/FRK/EIF2D/ADORA2B/GCM2/TRH/SALL1/ZNF677/BARHL2/GDNF/ZNF418/MIR124-3/CTSZ/KLRK1/IRF4/MIR129-2/CD34/GUCY1A3/EDNRB/C14orf39/MIR137/SLA2/RXRG/FOXE1/TMPO/ZNF492/MSC/TWIST1/MIR124-2/ZNF132/TRAF1/FEZF2/C…
GO:0034654	nucleobase-containing compound biosynthetic process	48	-0.354177119192014	-234118399210994	0.0015220700152207	0.0291411042944785	0.022279625443978	258	tags=100%, list=100%, signal=0%	YEATS2/ASXL3/ZNF594/FZD7/ENY2/PER2/ZNF32/RNF2/ZNF324/PUF60/TNKS1BP1/LEFTY1/ATOH7/CTNND1/HNF4A/ELF3/THOC6/ECM1/TLR4/FRK/ADORA2B/GCM2/SALL1/ZNF677/BARHL2/GDNF/ZNF418/IRF4/GUCY1A3/EDNRB/C14orf39/SLA2/RXRG/FOXE1/TMPO/ZNF492/MSC/TWIST1/ZNF132/TRAF1/FEZF2/CCNA1/ZNF154/TNFSF4/CD40/ZNF814/HIST1H4F/ZNF625
GO:0051252	regulation of RNA metabolic process	44	-0.380865983947005	-246398593061436	0.0015220700152207	0.0291411042944785	0.022279625443978	258	tags=100%, list=100%, signal=0%	YEATS2/ASXL3/ZNF594/FZD7/ENY2/PER2/ZNF32/RNF2/ZNF324/PUF60/LEFTY1/ATOH7/CTNND1/HNF4A/ELF3/ECM1/TLR4/FRK/GCM2/SALL1/ZNF677/BARHL2/GDNF/ZNF418/IRF4/EDNRB/C14orf39/SLA2/RXRG/FOXE1/TMPO/ZNF492/MSC/TWIST1/ZNF132/TRAF1/FEZF2/CCNA1/ZNF154/TNFSF4/CD40/ZNF814/HIST1H4F/ZNF625
GO:1903506	regulation of nucleic acid-templated transcription	44	-0.380865983947005	-246398593061436	0.0015220700152207	0.0291411042944785	0.022279625443978	258	tags=100%, list=100%, signal=0%	YEATS2/ASXL3/ZNF594/FZD7/ENY2/PER2/ZNF32/RNF2/ZNF324/PUF60/LEFTY1/ATOH7/CTNND1/HNF4A/ELF3/ECM1/TLR4/FRK/GCM2/SALL1/ZNF677/BARHL2/GDNF/ZNF418/IRF4/EDNRB/C14orf39/SLA2/RXRG/FOXE1/TMPO/ZNF492/MSC/TWIST1/ZNF132/TRAF1/FEZF2/CCNA1/ZNF154/TNFSF4/CD40/ZNF814/HIST1H4F/ZNF625
GO:2001141	regulation of RNA biosynthetic process	44	-0.380865983947005	-246398593061436	0.0015220700152207	0.0291411042944785	0.022279625443978	258	tags=100%, list=100%, signal=0%	YEATS2/ASXL3/ZNF594/FZD7/ENY2/PER2/ZNF32/RNF2/ZNF324/PUF60/LEFTY1/ATOH7/CTNND1/HNF4A/ELF3/ECM1/TLR4/FRK/GCM2/SALL1/ZNF677/BARHL2/GDNF/ZNF418/IRF4/EDNRB/C14orf39/SLA2/RXRG/FOXE1/TMPO/ZNF492/MSC/TWIST1/ZNF132/TRAF1/FEZF2/CCNA1/ZNF154/TNFSF4/CD40/ZNF814/HIST1H4F/ZNF625
GO:0044271	cellular nitrogen compound biosynthetic process	64	-0.341548829703935	-245822969652524	0.00152671755725191	0.0291411042944785	0.022279625443978	258	tags=100%, list=100%, signal=0%	YEATS2/ASXL3/ZNF594/SPTA1/FZD7/ENY2/PER2/ZNF32/CARS/RNF2/MIR200A/WDR35/ZNF324/PUF60/GGT6/THBS1/TNKS1BP1/LEFTY1/ATOH7/MRPL45/CTNND1/HNF4A/ELF3/THOC6/ECM1/TLR4/SPHK2/FRK/EIF2D/ADORA2B/GCM2/SALL1/ZNF677/BARHL2/GDNF/ZNF418/MIR124-3/KLRK1/IRF4/MIR129-2/CD34/GUCY1A3/EDNRB/C14orf39/MIR137/SLA2/RXRG/FOXE1/TMPO/ZNF492/MSC/TWIST1/MIR124-2/ZNF132/TRAF1/FEZF2/CCNA1/ZNF154/TNFSF4/CD40/ZNF814/HIST1H4F/ZNF625/T…
GO:2000112	regulation of cellular macromolecule biosynthetic process	53	-0.364282532411866	-247580983398098	0.00152905198776758	0.0291411042944785	0.022279625443978	258	tags=100%, list=100%, signal=0%	YEATS2/POMT1/ASXL3/ZNF594/FZD7/ENY2/PER2/ZNF32/RNF2/MIR200A/ZNF324/PUF60/THBS1/LEFTY1/ATOH7/CTNND1/HNF4A/DYRK2/TMEM59/ELF3/ECM1/TLR4/FRK/GCM2/SALL1/ZNF677/BARHL2/GDNF/ZNF418/MIR124-3/IRF4/MIR129-2/EDNRB/C14orf39/MIR137/SLA2/RXRG/FOXE1/TMPO/ZNF492/MSC/TWIST1/MIR124-2/ZNF132/TRAF1/FEZF2/CCNA1/ZNF154/TNFSF4/CD40/ZNF814/HIST1H4F/ZNF625
GO:0019222	regulation of metabolic process	76	-0.328245071094384	-243657786246733	0.00153374233128834	0.0291411042944785	0.022279625443978	258	tags=100%, list=100%, signal=0%	YEATS2/POMT1/ASXL3/ZNF594/SH3BP5L/FZD7/CDC20B/ENY2/PER2/ZNF32/AGR2/CCL20/RNF2/MVK/MIR200A/ROPN1L/WDR35/ZNF324/C4BPB/PUF60/THBS1/TNKS1BP1/LEFTY1/FABP1/ATOH7/CTNND1/HNF4A/DYRK2/ACHE/TMEM59/ELF3/MST1R/ECM1/INPP5J/TLR4/FRK/CLEC4M/ADORA2B/GCM2/SALL1/ZNF677/BARHL2/GDNF/ZNF418/MIR124-3/CTSZ/KLRK1/IRF4/MIR129-2/CD34/GUCY1A3/EDNRB/C14orf39/MIR137/TFPI2/SLA2/RXRG/FOXE1/TMPO/ZNF492/SLAMF1/MSC/TWIST1/MIR124-…
GO:0080090	regulation of primary metabolic process	70	-0.313436752290907	-231033288154826	0.00303030303030303	0.0419310344827586	0.0320580762250454	258	tags=100%, list=100%, signal=0%	YEATS2/POMT1/ASXL3/ZNF594/SH3BP5L/FZD7/CDC20B/ENY2/PER2/ZNF32/CCL20/RNF2/MVK/MIR200A/ROPN1L/WDR35/ZNF324/C4BPB/PUF60/THBS1/TNKS1BP1/LEFTY1/FABP1/ATOH7/CTNND1/HNF4A/DYRK2/TMEM59/ELF3/MST1R/ECM1/INPP5J/TLR4/FRK/ADORA2B/GCM2/SALL1/ZNF677/BARHL2/GDNF/ZNF418/MIR124-3/CTSZ/IRF4/MIR129-2/GUCY1A3/EDNRB/C14orf39/MIR137/TFPI2/SLA2/RXRG/FOXE1/TMPO/ZNF492/SLAMF1/MSC/TWIST1/MIR124-2/PTPN22/ZNF132/TRAF1/FEZF2/…
GO:0060255	regulation of macromolecule metabolic process	72	-0.299078496236594	-220711711184913	0.00303951367781155	0.0419310344827586	0.0320580762250454	258	tags=100%, list=100%, signal=0%	YEATS2/POMT1/ASXL3/ZNF594/SH3BP5L/FZD7/CDC20B/ENY2/PER2/ZNF32/AGR2/CCL20/RNF2/MIR200A/ROPN1L/WDR35/ZNF324/C4BPB/PUF60/THBS1/TNKS1BP1/LEFTY1/FABP1/ATOH7/CTNND1/HNF4A/DYRK2/ACHE/TMEM59/ELF3/MST1R/ECM1/INPP5J/TLR4/FRK/CLEC4M/ADORA2B/GCM2/SALL1/ZNF677/BARHL2/GDNF/ZNF418/MIR124-3/CTSZ/IRF4/MIR129-2/CD34/EDNRB/C14orf39/MIR137/TFPI2/SLA2/RXRG/FOXE1/TMPO/ZNF492/SLAMF1/MSC/TWIST1/MIR124-2/PTPN22/ZNF132/TR…
GO:0010467	gene expression	65	-0.312985762059992	-226514954616903	0.00305810397553517	0.0419310344827586	0.0320580762250454	258	tags=100%, list=100%, signal=0%	YEATS2/ASXL3/ZNF594/FZD7/ENY2/PER2/ZNF32/CARS/AGR2/RNF2/MIR200A/WDR35/CPSF4L/ZNF324/C4BPB/PUF60/THBS1/TNKS1BP1/LEFTY1/ATOH7/MRPL45/CTNND1/HNF4A/WDR18/TMEM59/ELF3/THOC6/ECM1/TLR4/FRK/CLEC4M/EIF2D/GCM2/SALL1/ZNF677/BARHL2/GDNF/ZNF418/MIR124-3/CTSZ/IRF4/MIR129-2/CD34/EDNRB/C14orf39/MIR137/SLA2/RXRG/FOXE1/TMPO/ZNF492/MSC/TWIST1/MIR124-2/PTPN22/ZNF132/TRAF1/FEZF2/CCNA1/ZNF154/TNFSF4/CD40/ZNF814/HIST1H…
GO:0031324	negative regulation of cellular metabolic process	36	-0.371709842860221	-222597033056776	0.00308641975308642	0.0419310344827586	0.0320580762250454	258	tags=100%, list=100%, signal=0%	YEATS2/SH3BP5L/PER2/RNF2/MIR200A/WDR35/C4BPB/THBS1/LEFTY1/FABP1/TMEM59/ELF3/ECM1/INPP5J/TLR4/FRK/SALL1/GDNF/ZNF418/MIR124-3/CTSZ/MIR129-2/CD34/EDNRB/MIR137/TFPI2/SLA2/FOXE1/MSC/TWIST1/MIR124-2/PTPN22/ZNF154/TNFSF4/ZNF814/HIST1H4F
GO:0051172	negative regulation of nitrogen compound metabolic process	36	-0.371709842860221	-222597033056776	0.00308641975308642	0.0419310344827586	0.0320580762250454	258	tags=100%, list=100%, signal=0%	YEATS2/SH3BP5L/PER2/RNF2/MIR200A/WDR35/C4BPB/THBS1/LEFTY1/FABP1/TMEM59/ELF3/ECM1/INPP5J/TLR4/FRK/SALL1/GDNF/ZNF418/MIR124-3/CTSZ/MIR129-2/CD34/EDNRB/MIR137/TFPI2/SLA2/FOXE1/MSC/TWIST1/MIR124-2/PTPN22/ZNF154/TNFSF4/ZNF814/HIST1H4F
GO:0010556	regulation of macromolecule biosynthetic process	54	-0.353131077228889	-240516865941472	0.00309119010819165	0.0419310344827586	0.0320580762250454	258	tags=100%, list=100%, signal=0%	YEATS2/POMT1/ASXL3/ZNF594/FZD7/ENY2/PER2/ZNF32/CCL20/RNF2/MIR200A/ZNF324/PUF60/THBS1/LEFTY1/ATOH7/CTNND1/HNF4A/DYRK2/TMEM59/ELF3/ECM1/TLR4/FRK/GCM2/SALL1/ZNF677/BARHL2/GDNF/ZNF418/MIR124-3/IRF4/MIR129-2/EDNRB/C14orf39/MIR137/SLA2/RXRG/FOXE1/TMPO/ZNF492/MSC/TWIST1/MIR124-2/ZNF132/TRAF1/FEZF2/CCNA1/ZNF154/TNFSF4/CD40/ZNF814/HIST1H4F/ZNF625
GO:0010629	negative regulation of gene expression	31	-0.424552381387067	-240499127700727	0.003125	0.0419310344827586	0.0320580762250454	258	tags=100%, list=100%, signal=0%	YEATS2/PER2/RNF2/MIR200A/WDR35/C4BPB/THBS1/TNKS1BP1/LEFTY1/TMEM59/ELF3/FRK/SALL1/GDNF/ZNF418/MIR124-3/CTSZ/MIR129-2/CD34/EDNRB/MIR137/SLA2/FOXE1/MSC/TWIST1/MIR124-2/PTPN22/ZNF154/TNFSF4/ZNF814/HIST1H4F
GO:0009890	negative regulation of biosynthetic process	25	-0.440522916086473	-227573476590621	0.0032	0.0419310344827586	0.0320580762250454	258	tags=100%, list=100%, signal=0%	YEATS2/PER2/RNF2/MIR200A/WDR35/LEFTY1/TMEM59/ELF3/FRK/SALL1/ZNF418/MIR124-3/MIR129-2/CD34/EDNRB/MIR137/SLA2/FOXE1/MSC/TWIST1/MIR124-2/ZNF154/TNFSF4/ZNF814/HIST1H4F
GO:0031327	negative regulation of cellular biosynthetic process	25	-0.440522916086473	-227573476590621	0.0032	0.0419310344827586	0.0320580762250454	258	tags=100%, list=100%, signal=0%	YEATS2/PER2/RNF2/MIR200A/WDR35/LEFTY1/TMEM59/ELF3/FRK/SALL1/ZNF418/MIR124-3/MIR129-2/CD34/EDNRB/MIR137/SLA2/FOXE1/MSC/TWIST1/MIR124-2/ZNF154/TNFSF4/ZNF814/HIST1H4F
GO:0016070	RNA metabolic process	51	-0.327090711150849	-221312928443835	0.00447761194029851	0.0467318452929964	0.0357285022184681	258	tags=100%, list=100%, signal=0%	YEATS2/ASXL3/ZNF594/FZD7/ENY2/PER2/ZNF32/CARS/RNF2/CPSF4L/ZNF324/PUF60/TNKS1BP1/LEFTY1/ATOH7/CTNND1/HNF4A/STK31/WDR18/ELF3/THOC6/ECM1/TLR4/FRK/GCM2/SALL1/ZNF677/BARHL2/GDNF/ZNF418/IRF4/EDNRB/C14orf39/SLA2/RXRG/FOXE1/TMPO/ZNF492/MSC/TWIST1/ZNF132/TRAF1/FEZF2/CCNA1/ZNF154/TNFSF4/OAS2/CD40/ZNF814/HIST1H4F/ZNF625
GO:0009892	negative regulation of metabolic process	37	-0.358195018311912	-21774520027268	0.00460122699386503	0.0467318452929964	0.0357285022184681	258	tags=100%, list=100%, signal=0%	YEATS2/SH3BP5L/PER2/RNF2/MIR200A/WDR35/C4BPB/THBS1/TNKS1BP1/LEFTY1/FABP1/TMEM59/ELF3/ECM1/INPP5J/TLR4/FRK/SALL1/GDNF/ZNF418/MIR124-3/CTSZ/MIR129-2/CD34/EDNRB/MIR137/TFPI2/SLA2/FOXE1/MSC/TWIST1/MIR124-2/PTPN22/ZNF154/TNFSF4/ZNF814/HIST1H4F
GO:0010605	negative regulation of macromolecule metabolic process	37	-0.358195018311912	-21774520027268	0.00460122699386503	0.0467318452929964	0.0357285022184681	258	tags=100%, list=100%, signal=0%	YEATS2/SH3BP5L/PER2/RNF2/MIR200A/WDR35/C4BPB/THBS1/TNKS1BP1/LEFTY1/FABP1/TMEM59/ELF3/ECM1/INPP5J/TLR4/FRK/SALL1/GDNF/ZNF418/MIR124-3/CTSZ/MIR129-2/CD34/EDNRB/MIR137/TFPI2/SLA2/FOXE1/MSC/TWIST1/MIR124-2/PTPN22/ZNF154/TNFSF4/ZNF814/HIST1H4F
GO:0048870	cell motility	26	-0.379452064777743	-198201238165592	0.004739336492891	0.0467318452929964	0.0357285022184681	258	tags=100%, list=100%, signal=0%	SOS1/RAB25/CCL20/MIR200A/LRRC6/ROPN1L/THBS1/S100P/ARHGAP18/ECM1/FRK/BARHL2/GDNF/MIR124-3/KLRK1/CD34/GYPC/EDNRB/MIR137/SLA2/FOXE1/SLAMF1/TWIST1/MIR124-2/CD48/CD40
GO:0051674	localization of cell	26	-0.379452064777743	-198201238165592	0.004739336492891	0.0467318452929964	0.0357285022184681	258	tags=100%, list=100%, signal=0%	SOS1/RAB25/CCL20/MIR200A/LRRC6/ROPN1L/THBS1/S100P/ARHGAP18/ECM1/FRK/BARHL2/GDNF/MIR124-3/KLRK1/CD34/GYPC/EDNRB/MIR137/SLA2/FOXE1/SLAMF1/TWIST1/MIR124-2/CD48/CD40
GO:0010558	negative regulation of macromolecule biosynthetic process	23	-0.445829785120225	-224209741025029	0.00475435816164818	0.0467318452929964	0.0357285022184681	258	tags=100%, list=100%, signal=0%	YEATS2/PER2/RNF2/MIR200A/LEFTY1/TMEM59/ELF3/FRK/SALL1/ZNF418/MIR124-3/MIR129-2/EDNRB/MIR137/SLA2/FOXE1/MSC/TWIST1/MIR124-2/ZNF154/TNFSF4/ZNF814/HIST1H4F
GO:0016477	cell migration	23	-0.451300921444831	-2269611993156	0.00475435816164818	0.0467318452929964	0.0357285022184681	258	tags=100%, list=100%, signal=0%	SOS1/RAB25/CCL20/MIR200A/THBS1/S100P/ECM1/FRK/BARHL2/GDNF/MIR124-3/KLRK1/CD34/GYPC/EDNRB/MIR137/SLA2/FOXE1/SLAMF1/TWIST1/MIR124-2/CD48/CD40
GO:2000113	negative regulation of cellular macromolecule biosynthetic process	23	-0.445829785120225	-224209741025029	0.00475435816164818	0.0467318452929964	0.0357285022184681	258	tags=100%, list=100%, signal=0%	YEATS2/PER2/RNF2/MIR200A/LEFTY1/TMEM59/ELF3/FRK/SALL1/ZNF418/MIR124-3/MIR129-2/EDNRB/MIR137/SLA2/FOXE1/MSC/TWIST1/MIR124-2/ZNF154/TNFSF4/ZNF814/HIST1H4F
GO:0007608	sensory perception of smell	10	0.520161290322581	199931259268043	0.00479616306954436	0.0467318452929964	0.0357285022184681	258	tags=100%, list=100%, signal=0%	OR5AC2/OR7A17/OR52N2/OR10J1/OR6Y1/OR2W1/OR6K3/OR6C74/OR5V1/OR10Z1
GO:0050911	detection of chemical stimulus involved in sensory perception of smell	10	0.520161290322581	199931259268043	0.00479616306954436	0.0467318452929964	0.0357285022184681	258	tags=100%, list=100%, signal=0%	OR5AC2/OR7A17/OR52N2/OR10J1/OR6Y1/OR2W1/OR6K3/OR6C74/OR5V1/OR10Z1
GO:0002250	adaptive immune response	12	-0.535705728269044	-204143491587391	0.00524475524475524	0.0498251748251748	0.0380934854619065	258	tags=100%, list=100%, signal=0%	C4BPB/CD1B/TLR4/CLEC4M/KLRK1/IRF4/SLA2/BTLA/SLAMF1/TNFSF4/CD48/CD40

## Sheet: BP-FatiGo
#term	term_size	term_size_in_genome	list1_positives	list1_negatives	list1_percentage	list2_positives	list2_negatives	list2_percentage	list1_positive_ids	list2_positive_ids	odds_ratio_log	pvalue	adj_pvalue
nucleobase-containing compound biosynthetic process(GO:0034654)	54	12238	33	76	30.28	21	188	10.05	C14orf39,CCNA1,TWIST1,BARHL2,RXRG,ZNF132,OAS2,ADCYAP1,T,ZNF625,ZIK1,ZNF154,TERF2IP,ZNF677,EDNRB,ZNF492,GUCY1A3,DKK2,FOXE1,GDNF,IL1B,OLIG2,TRAF1,HIST1H4F,FEZF2,GCM2,SALL1,ZNF418,POU4F3,SOX11,MSC,TNFSF4,IRF4	YEATS2,PPARGC1A,ATP12A,ASXL3,ECM1,RNF2,ENY2,ELF3,ZNF32,ZNF169,PER2,FZD7,DPYD,APOBEC1,ATOH7,ZNF594,ZNF324,PUF60,LEFTY1,CTNND1,SAP30BP	1.35769	1.34866e-05	0.00151271
regulation of biosynthetic process(GO:0009889)	58	11591	35	74	32.11	23	186	11	C14orf39,CCNA1,TWIST1,BARHL2,RXRG,CD34,ZNF132,ADCYAP1,T,ZNF625,ZIK1,GHSR,ZNF154,TERF2IP,ZNF677,EDNRB,SPG20,ZNF492,GUCY1A3,DKK2,FOXE1,GDNF,IL1B,OLIG2,SPN,TRAF1,FEZF2,GCM2,SALL1,ZNF418,POU4F3,SOX11,MSC,TNFSF4,IRF4	YEATS2,PPARGC1A,ASXL3,ECM1,RNF2,ENY2,ELF3,ZNF32,ZNF169,CCL20,PER2,THBS1,FZD7,APOBEC1,ATOH7,ZNF594,ZNF324,DYRK2,PUF60,TMEM59,LEFTY1,CTNND1,SAP30BP	1.34154	7.10896e-06	0.00151271
regulation of cellular biosynthetic process(GO:0031326)	58	11520	35	74	32.11	23	186	11	C14orf39,CCNA1,TWIST1,BARHL2,RXRG,CD34,ZNF132,ADCYAP1,T,ZNF625,ZIK1,GHSR,ZNF154,TERF2IP,ZNF677,EDNRB,SPG20,ZNF492,GUCY1A3,DKK2,FOXE1,GDNF,IL1B,OLIG2,SPN,TRAF1,FEZF2,GCM2,SALL1,ZNF418,POU4F3,SOX11,MSC,TNFSF4,IRF4	YEATS2,PPARGC1A,ASXL3,ECM1,RNF2,ENY2,ELF3,ZNF32,ZNF169,CCL20,PER2,THBS1,FZD7,APOBEC1,ATOH7,ZNF594,ZNF324,DYRK2,PUF60,TMEM59,LEFTY1,CTNND1,SAP30BP	1.34154	7.10896e-06	0.00151271
cellular nitrogen compound biosynthetic process(GO:0044271)	59	12657	35	74	32.11	24	185	11.48	C14orf39,TPK1,CCNA1,TWIST1,BARHL2,RXRG,CD34,ZNF132,OAS2,ADCYAP1,T,ZNF625,ZIK1,ZNF154,TERF2IP,ZNF677,EDNRB,ZNF492,GUCY1A3,DKK2,FOXE1,GDNF,IL1B,OLIG2,TRAF1,HIST1H4F,FEZF2,GCM2,SALL1,ZNF418,POU4F3,SOX11,MSC,TNFSF4,IRF4	YEATS2,PPARGC1A,ATP12A,ASXL3,ECM1,GGT6,RNF2,ENY2,ELF3,ZNF32,ZNF169,PER2,FZD7,DPYD,APOBEC1,MMP7,ATOH7,ZNF594,ZNF324,SPTA1,PUF60,LEFTY1,CTNND1,SAP30BP	1.29358	1.48032e-05	0.00151271
regulation of transcription, DNA-templated(GO:0006355)	50	10148	31	78	28.44	19	190	9.09	C14orf39,CCNA1,TWIST1,BARHL2,RXRG,ZNF132,ADCYAP1,T,ZNF625,ZIK1,ZNF154,TERF2IP,ZNF677,EDNRB,SPG20,ZNF492,DKK2,FOXE1,GDNF,IL1B,OLIG2,TRAF1,FEZF2,GCM2,SALL1,ZNF418,POU4F3,SOX11,MSC,TNFSF4,IRF4	YEATS2,PPARGC1A,ASXL3,ECM1,RNF2,ENY2,ELF3,ZNF32,ZNF169,PER2,FZD7,APOBEC1,ATOH7,ZNF594,ZNF324,PUF60,LEFTY1,CTNND1,SAP30BP	1.37986	1.55949e-05	0.00151271
transcription, DNA-templated(GO:0006351)	50	10850	31	78	28.44	19	190	9.09	C14orf39,CCNA1,TWIST1,BARHL2,RXRG,ZNF132,ADCYAP1,T,ZNF625,ZIK1,ZNF154,TERF2IP,ZNF677,EDNRB,ZNF492,DKK2,FOXE1,GDNF,IL1B,OLIG2,TRAF1,HIST1H4F,FEZF2,GCM2,SALL1,ZNF418,POU4F3,SOX11,MSC,TNFSF4,IRF4	YEATS2,PPARGC1A,ASXL3,ECM1,RNF2,ENY2,ELF3,ZNF32,ZNF169,PER2,FZD7,APOBEC1,ATOH7,ZNF594,ZNF324,PUF60,LEFTY1,CTNND1,SAP30BP	1.37986	1.55949e-05	0.00151271
RNA biosynthetic process(GO:0032774)	50	11147	31	78	28.44	19	190	9.09	C14orf39,CCNA1,TWIST1,BARHL2,RXRG,ZNF132,ADCYAP1,T,ZNF625,ZIK1,ZNF154,TERF2IP,ZNF677,EDNRB,ZNF492,DKK2,FOXE1,GDNF,IL1B,OLIG2,TRAF1,HIST1H4F,FEZF2,GCM2,SALL1,ZNF418,POU4F3,SOX11,MSC,TNFSF4,IRF4	YEATS2,PPARGC1A,ASXL3,ECM1,RNF2,ENY2,ELF3,ZNF32,ZNF169,PER2,FZD7,APOBEC1,ATOH7,ZNF594,ZNF324,PUF60,LEFTY1,CTNND1,SAP30BP	1.37986	1.55949e-05	0.00151271
regulation of RNA biosynthetic process(GO:2001141)	50	10258	31	78	28.44	19	190	9.09	C14orf39,CCNA1,TWIST1,BARHL2,RXRG,ZNF132,ADCYAP1,T,ZNF625,ZIK1,ZNF154,TERF2IP,ZNF677,EDNRB,SPG20,ZNF492,DKK2,FOXE1,GDNF,IL1B,OLIG2,TRAF1,FEZF2,GCM2,SALL1,ZNF418,POU4F3,SOX11,MSC,TNFSF4,IRF4	YEATS2,PPARGC1A,ASXL3,ECM1,RNF2,ENY2,ELF3,ZNF32,ZNF169,PER2,FZD7,APOBEC1,ATOH7,ZNF594,ZNF324,PUF60,LEFTY1,CTNND1,SAP30BP	1.37986	1.55949e-05	0.00151271
heterocycle biosynthetic process(GO:0018130)	57	12489	34	75	31.19	23	186	11	C14orf39,TPK1,CCNA1,TWIST1,BARHL2,RXRG,ZNF132,OAS2,ADCYAP1,T,ZNF625,ZIK1,ZNF154,TERF2IP,ZNF677,EDNRB,ZNF492,GUCY1A3,DKK2,FOXE1,GDNF,IL1B,OLIG2,TRAF1,HIST1H4F,FEZF2,GCM2,SALL1,ZNF418,POU4F3,SOX11,MSC,TNFSF4,IRF4	YEATS2,PPARGC1A,ATP12A,ASXL3,ECM1,RNF2,ENY2,ELF3,ZNF32,ZNF169,PER2,FZD7,DPYD,APOBEC1,ATOH7,ZNF594,ZNF324,SPTA1,PUF60,LEFTY1,CTNND1,SAP30BP,IDO1	1.29912	2.15108e-05	0.00166924
aromatic compound biosynthetic process(GO:0019438)	57	12447	34	75	31.19	23	186	11	C14orf39,TPK1,CCNA1,TWIST1,BARHL2,RXRG,ZNF132,OAS2,ADCYAP1,T,ZNF625,ZIK1,ZNF154,TERF2IP,ZNF677,EDNRB,ZNF492,GUCY1A3,DKK2,FOXE1,GDNF,IL1B,OLIG2,TRAF1,HIST1H4F,FEZF2,GCM2,SALL1,ZNF418,POU4F3,SOX11,MSC,TNFSF4,IRF4	YEATS2,PPARGC1A,ATP12A,ASXL3,ECM1,RNF2,ENY2,ELF3,ZNF32,ZNF169,PER2,FZD7,DPYD,APOBEC1,ATOH7,ZNF594,ZNF324,SPTA1,PUF60,LEFTY1,CTNND1,SAP30BP,IDO1	1.29912	2.15108e-05	0.00166924
regulation of macromolecule biosynthetic process(GO:0010556)	56	11123	33	76	30.28	23	186	11	C14orf39,CCNA1,TWIST1,BARHL2,RXRG,ZNF132,ADCYAP1,T,ZNF625,ZIK1,GHSR,ZNF154,TERF2IP,ZNF677,EDNRB,SPG20,ZNF492,DKK2,FOXE1,GDNF,IL1B,OLIG2,SPN,TRAF1,FEZF2,GCM2,SALL1,ZNF418,POU4F3,SOX11,MSC,TNFSF4,IRF4	YEATS2,PPARGC1A,ASXL3,ECM1,RNF2,ENY2,ELF3,ZNF32,ZNF169,CCL20,PER2,THBS1,FZD7,APOBEC1,ATOH7,ZNF594,ZNF324,DYRK2,PUF60,TMEM59,LEFTY1,CTNND1,SAP30BP	1.25603	3.98293e-05	0.00257563
regulation of RNA metabolic process(GO:0051252)	51	10518	31	78	28.44	20	189	9.57	C14orf39,CCNA1,TWIST1,BARHL2,RXRG,ZNF132,ADCYAP1,T,ZNF625,ZIK1,ZNF154,TERF2IP,ZNF677,EDNRB,SPG20,ZNF492,DKK2,FOXE1,GDNF,IL1B,OLIG2,TRAF1,FEZF2,GCM2,SALL1,ZNF418,POU4F3,SOX11,MSC,TNFSF4,IRF4	YEATS2,PPARGC1A,ASXL3,ECM1,RNF2,ENY2,ELF3,ZNF32,ZNF169,PER2,FZD7,APOBEC1,ATOH7,ZNF594,ZNF324,PUF60,LEFTY1,CTNND1,SLC39A5,SAP30BP	1.32329	3.77376e-05	0.00257563
organic cyclic compound biosynthetic process(GO:1901362)	59	12744	34	75	31.19	25	184	11.96	C14orf39,TPK1,CCNA1,TWIST1,BARHL2,RXRG,ZNF132,OAS2,ADCYAP1,T,ZNF625,ZIK1,ZNF154,TERF2IP,ZNF677,EDNRB,ZNF492,GUCY1A3,DKK2,FOXE1,GDNF,IL1B,OLIG2,TRAF1,HIST1H4F,FEZF2,GCM2,SALL1,ZNF418,POU4F3,SOX11,MSC,TNFSF4,IRF4	YEATS2,PPARGC1A,ATP12A,ASXL3,ECM1,RNF2,ENY2,ELF3,ZNF32,ZNF169,PER2,FZD7,DPYD,APOBEC1,ATOH7,ZNF594,MVK,ZNF324,SPTA1,PUF60,LEFTY1,CTNND1,SAP30BP,IDO1,SCP2	1.20493	5.87684e-05	0.00350802
regulation of nitrogen compound metabolic process(GO:0051171)	62	13008	35	74	32.11	27	182	12.92	C14orf39,CCNA1,TWIST1,DUOXA2,BARHL2,RXRG,CD34,ZNF132,ADCYAP1,T,ZNF625,ZIK1,ZNF154,TERF2IP,ZNF677,EDNRB,SPG20,ZNF492,GUCY1A3,DKK2,FOXE1,GDNF,IL1B,OLIG2,TRAF1,FEZF2,GCM2,SALL1,ZNF418,POU4F3,SOX11,MSC,ARHGAP30,TNFSF4,IRF4	YEATS2,PPARGC1A,ASXL3,ARHGEF38,ECM1,RNF2,ENY2,ELF3,DNAJC15,ZNF32,ZNF169,SOS1,PER2,FZD7,APOBEC1,ATOH7,ZNF594,TNNT2,ZNF324,PUF60,ARHGAP18,ARHGAP28,LEFTY1,SNX13,CTNND1,SLC39A5,SAP30BP	1.15945	8.30982e-05	0.00444869
regulation of transcription from RNA polymerase II promoter(GO:0006357)	25	3550	18	91	16.51	7	202	3.35	CCNA1,TWIST1,BARHL2,RXRG,ADCYAP1,T,EDNRB,SPG20,FOXE1,GDNF,IL1B,OLIG2,FEZF2,SALL1,POU4F3,SOX11,MSC,IRF4	YEATS2,PPARGC1A,ECM1,RNF2,ELF3,PER2,LEFTY1	1.74187	8.59927e-05	0.00444869
regulation of cellular macromolecule biosynthetic process(GO:2000112)	53	10883	31	78	28.44	22	187	10.53	C14orf39,CCNA1,TWIST1,BARHL2,RXRG,ZNF132,ADCYAP1,T,ZNF625,ZIK1,ZNF154,TERF2IP,ZNF677,EDNRB,SPG20,ZNF492,DKK2,FOXE1,GDNF,IL1B,OLIG2,TRAF1,FEZF2,GCM2,SALL1,ZNF418,POU4F3,SOX11,MSC,TNFSF4,IRF4	YEATS2,PPARGC1A,ASXL3,ECM1,RNF2,ENY2,ELF3,ZNF32,ZNF169,PER2,THBS1,FZD7,APOBEC1,ATOH7,ZNF594,ZNF324,DYRK2,PUF60,TMEM59,LEFTY1,CTNND1,SAP30BP	1.21734	0.000105741	0.00512844
regulation of gene expression(GO:0010468)	56	11858	32	77	29.36	24	185	11.48	C14orf39,CCNA1,TWIST1,BARHL2,RXRG,CD34,ZNF132,ADCYAP1,T,ZNF625,ZIK1,ZNF154,TERF2IP,ZNF677,EDNRB,SPG20,ZNF492,DKK2,FOXE1,GDNF,IL1B,OLIG2,TRAF1,FEZF2,GCM2,SALL1,ZNF418,POU4F3,SOX11,MSC,TNFSF4,IRF4	YEATS2,PPARGC1A,CLEC4M,ASXL3,ECM1,RNF2,ENY2,ELF3,ZNF32,ZNF169,PER2,THBS1,FZD7,APOBEC1,ATOH7,ZNF594,ZNF324,PUF60,TMEM59,LEFTY1,CTNND1,SLC39A5,C4BPB,SAP30BP	1.16423	0.000153754	0.00627963
RNA metabolic process(GO:0016070)	56	13296	32	77	29.36	24	185	11.48	C14orf39,CCNA1,TWIST1,BARHL2,RXRG,ZNF132,OAS2,ADCYAP1,T,ZNF625,ZIK1,ZNF154,TERF2IP,ZNF677,EDNRB,ZNF492,DKK2,FOXE1,GDNF,IL1B,OLIG2,TRAF1,HIST1H4F,FEZF2,GCM2,SALL1,ZNF418,POU4F3,SOX11,MSC,TNFSF4,IRF4	YEATS2,PPARGC1A,ASXL3,ECM1,TNKS1BP1,RNF2,ENY2,ELF3,THOC6,ZNF32,ZNF169,PER2,FZD7,DPYD,APOBEC1,ATOH7,ZNF594,CARS,ZNF324,PUF60,LEFTY1,CTNND1,SLC39A5,SAP30BP	1.16423	0.000153754	0.00627963
nucleic acid metabolic process(GO:0090304)	56	15330	32	77	29.36	24	185	11.48	C14orf39,CCNA1,TWIST1,BARHL2,RXRG,ZNF132,OAS2,ADCYAP1,T,ZNF625,ZIK1,ZNF154,TERF2IP,ZNF677,EDNRB,ZNF492,DKK2,FOXE1,GDNF,IL1B,OLIG2,TRAF1,HIST1H4F,FEZF2,GCM2,SALL1,ZNF418,POU4F3,SOX11,MSC,TNFSF4,IRF4	YEATS2,PPARGC1A,ASXL3,ECM1,TNKS1BP1,RNF2,ENY2,ELF3,THOC6,ZNF32,ZNF169,PER2,FZD7,DPYD,APOBEC1,ATOH7,ZNF594,CARS,ZNF324,PUF60,LEFTY1,CTNND1,SLC39A5,SAP30BP	1.16423	0.000153754	0.00627963
macromolecule biosynthetic process(GO:0009059)	64	14455	35	74	32.11	29	180	13.88	C14orf39,CCNA1,TWIST1,BARHL2,RXRG,ZNF132,OAS2,ADCYAP1,T,ZNF625,ZIK1,GHSR,ZNF154,TERF2IP,ZNF677,EDNRB,ZNF492,DKK2,FOXE1,GDNF,IL1B,OLIG2,SPN,TRAF1,HIST1H4F,FEZF2,GCM2,SALL1,ZNF418,POU4F3,SOX11,CHST2,MSC,TNFSF4,IRF4	YEATS2,PPARGC1A,ASXL3,ECM1,TNKS1BP1,RNF2,ENY2,ELF3,EIF2D,ZNF32,ZNF169,CCL20,PER2,THBS1,GALNT12,FZD7,APOBEC1,ATOH7,ZNF594,CARS,ZNF324,DYRK2,PUF60,TMEM59,POMT1,LEFTY1,CTNND1,SAP30BP,GPT	1.07694	0.000198955	0.00771947
positive regulation of transcription from RNA polymerase II promoter(GO:0045944)	13	1923	11	98	10.09	2	207	0.96	TWIST1,BARHL2,RXRG,ADCYAP1,T,GDNF,IL1B,SALL1,POU4F3,SOX11,IRF4	PPARGC1A,ELF3	2.4525	0.000211746	0.00782451
regulation of nucleobase-containing compound metabolic process(GO:0019219)	60	12790	33	76	30.28	27	182	12.92	C14orf39,CCNA1,TWIST1,BARHL2,RXRG,ZNF132,ADCYAP1,T,ZNF625,ZIK1,ZNF154,TERF2IP,ZNF677,EDNRB,SPG20,ZNF492,GUCY1A3,DKK2,FOXE1,GDNF,IL1B,OLIG2,TRAF1,FEZF2,GCM2,SALL1,ZNF418,POU4F3,SOX11,MSC,ARHGAP30,TNFSF4,IRF4	YEATS2,PPARGC1A,ASXL3,ARHGEF38,ECM1,RNF2,ENY2,ELF3,DNAJC15,ZNF32,ZNF169,SOS1,PER2,FZD7,APOBEC1,ATOH7,ZNF594,TNNT2,ZNF324,PUF60,ARHGAP18,ARHGAP28,LEFTY1,SNX13,CTNND1,SLC39A5,SAP30BP	1.07394	0.00026592	0.00897192
regulation of macromolecule metabolic process(GO:0060255)	67	14641	36	73	33.03	31	178	14.83	C14orf39,CCNA1,TWIST1,BARHL2,RXRG,CD34,ZNF132,ADCYAP1,T,ZNF625,ZIK1,GHSR,ZNF154,TERF2IP,ZNF677,EDNRB,SPG20,ZNF492,DKK2,FOXE1,GDNF,IL1B,OLIG2,TFPI2,SPN,BST2,TRAF1,FEZF2,GCM2,SALL1,ZNF418,POU4F3,SOX11,MSC,TNFSF4,IRF4	YEATS2,PPARGC1A,CLEC4M,MST1R,ASXL3,ECM1,RNF2,ENY2,ELF3,ZNF32,ZNF169,CCL20,PER2,THBS1,FZD7,APOBEC1,ATOH7,ZNF594,COL28A1,ZNF324,DYRK2,FABP1,PUF60,TMEM59,LEFTY1,CTNND1,ROPN1L,INPP5J,SLC39A5,C4BPB,SAP30BP	1.04086	0.000258905	0.00897192
positive regulation of nucleobase-containing compound metabolic process(GO:0045935)	21	3240	15	94	13.76	6	203	2.87	TWIST1,BARHL2,RXRG,ADCYAP1,T,GUCY1A3,FOXE1,GDNF,IL1B,FEZF2,SALL1,POU4F3,SOX11,TNFSF4,IRF4	PPARGC1A,ENY2,ELF3,FZD7,APOBEC1,SLC39A5	1.6862	0.000472956	0.0146806
positive regulation of nitrogen compound metabolic process(GO:0051173)	21	3336	15	94	13.76	6	203	2.87	TWIST1,BARHL2,RXRG,ADCYAP1,T,GUCY1A3,FOXE1,GDNF,IL1B,FEZF2,SALL1,POU4F3,SOX11,TNFSF4,IRF4	PPARGC1A,ENY2,ELF3,FZD7,APOBEC1,SLC39A5	1.6862	0.000472956	0.0146806
positive regulation of gene expression(GO:0010628)	19	2943	14	95	12.84	5	204	2.39	TWIST1,BARHL2,RXRG,CD34,ADCYAP1,T,FOXE1,GDNF,IL1B,FEZF2,SALL1,POU4F3,SOX11,IRF4	PPARGC1A,ENY2,ELF3,FZD7,APOBEC1	1.79386	0.000612904	0.017716
transcription from RNA polymerase II promoter(GO:0006366)	25	4022	17	92	15.6	8	201	3.83	CCNA1,TWIST1,BARHL2,RXRG,ADCYAP1,T,EDNRB,FOXE1,GDNF,IL1B,OLIG2,FEZF2,SALL1,POU4F3,SOX11,MSC,IRF4	YEATS2,PPARGC1A,ECM1,RNF2,ENY2,ELF3,PER2,LEFTY1	1.53529	0.000616406	0.017716
biosynthetic process(GO:0009058)	82	17487	41	68	37.61	41	168	19.62	C14orf39,TPK1,CCNA1,TWIST1,BARHL2,RXRG,CD34,ZNF132,PTPLAD2,OAS2,ADCYAP1,T,ZNF625,ZIK1,GHSR,ZNF154,TERF2IP,LTC4S,ZNF677,EDNRB,ZNF492,GUCY1A3,DKK2,FOXE1,GDNF,IL1B,OLIG2,SPN,CDO1,TRAF1,HIST1H4F,FEZF2,GCM2,SALL1,ZNF418,POU4F3,SOX11,CHST2,MSC,TNFSF4,IRF4	YEATS2,PPARGC1A,ATP12A,ASXL3,SPHK2,ECM1,TNKS1BP1,GGT6,RNF2,ENY2,ELF3,EIF2D,ZNF32,ZNF169,CCL20,PER2,THBS1,GALNT12,FZD7,DPYD,APOBEC1,MMP7,ATOH7,ZNF594,CARS,MVK,ZNF324,DYRK2,SPTA1,PUF60,PSPH,TMEM59,POMT1,LEFTY1,CTNND1,INPP5J,BDH1,SAP30BP,IDO1,GPT,SCP2	0.904456	0.000700655	0.0187486
cellular biosynthetic process(GO:0044249)	82	16909	41	68	37.61	41	168	19.62	C14orf39,TPK1,CCNA1,TWIST1,BARHL2,RXRG,CD34,ZNF132,PTPLAD2,OAS2,ADCYAP1,T,ZNF625,ZIK1,GHSR,ZNF154,TERF2IP,LTC4S,ZNF677,EDNRB,ZNF492,GUCY1A3,DKK2,FOXE1,GDNF,IL1B,OLIG2,SPN,CDO1,TRAF1,HIST1H4F,FEZF2,GCM2,SALL1,ZNF418,POU4F3,SOX11,CHST2,MSC,TNFSF4,IRF4	YEATS2,PPARGC1A,ATP12A,ASXL3,SPHK2,ECM1,TNKS1BP1,GGT6,RNF2,ENY2,ELF3,EIF2D,ZNF32,ZNF169,CCL20,PER2,THBS1,GALNT12,FZD7,DPYD,APOBEC1,MMP7,ATOH7,ZNF594,CARS,MVK,ZNF324,DYRK2,SPTA1,PUF60,PSPH,TMEM59,POMT1,LEFTY1,CTNND1,INPP5J,BDH1,SAP30BP,IDO1,GPT,SCP2	0.904456	0.000700655	0.0187486
regulation of metabolic process(GO:0019222)	84	17638	42	67	38.53	42	167	20.1	C14orf39,CCNA1,TWIST1,DUOXA2,BARHL2,RXRG,CD34,ZNF132,ADCYAP1,T,ZNF625,SLAMF1,ZIK1,GHSR,ZNF154,TERF2IP,LTC4S,ZNF677,EDNRB,SPG20,ZNF492,GUCY1A3,NPBWR1,DKK2,FOXE1,GDNF,IL1B,OLIG2,TFPI2,SPN,BST2,TRAF1,FEZF2,GCM2,SALL1,ZNF418,POU4F3,SOX11,MSC,ARHGAP30,TNFSF4,IRF4	YEATS2,PPARGC1A,CLEC4M,MST1R,DUSP15,ASXL3,ARHGEF38,ECM1,RNF2,ENY2,ELF3,DNAJC15,ZNF32,ZNF169,CCL20,SOS1,PER2,THBS1,FZD7,APOBEC1,ATOH7,ZNF594,TNNT2,FXYD3,COL28A1,ZNF324,DYRK2,FABP1,PUF60,ARHGAP18,TMEM59,ARHGAP28,LEFTY1,SNX13,CTNND1,ROPN1L,INPP5J,SLC39A5,NES,C4BPB,SAP30BP,SCP2	0.913301	0.000737051	0.019065
cellular macromolecule biosynthetic process(GO:0034645)	60	14166	32	77	29.36	28	181	13.4	C14orf39,CCNA1,TWIST1,BARHL2,RXRG,ZNF132,OAS2,ADCYAP1,T,ZNF625,ZIK1,ZNF154,TERF2IP,ZNF677,EDNRB,ZNF492,DKK2,FOXE1,GDNF,IL1B,OLIG2,TRAF1,HIST1H4F,FEZF2,GCM2,SALL1,ZNF418,POU4F3,SOX11,MSC,TNFSF4,IRF4	YEATS2,PPARGC1A,ASXL3,ECM1,TNKS1BP1,RNF2,ENY2,ELF3,EIF2D,ZNF32,ZNF169,PER2,THBS1,GALNT12,FZD7,APOBEC1,ATOH7,ZNF594,CARS,ZNF324,DYRK2,PUF60,TMEM59,POMT1,LEFTY1,CTNND1,SAP30BP,GPT	0.988223	0.00082878	0.0207462
organic substance biosynthetic process(GO:1901576)	80	17146	40	69	36.7	40	169	19.14	C14orf39,TPK1,CCNA1,TWIST1,BARHL2,RXRG,ZNF132,PTPLAD2,OAS2,ADCYAP1,T,ZNF625,ZIK1,GHSR,ZNF154,TERF2IP,LTC4S,ZNF677,EDNRB,ZNF492,GUCY1A3,DKK2,FOXE1,GDNF,IL1B,OLIG2,SPN,CDO1,TRAF1,HIST1H4F,FEZF2,GCM2,SALL1,ZNF418,POU4F3,SOX11,CHST2,MSC,TNFSF4,IRF4	YEATS2,PPARGC1A,ATP12A,ASXL3,SPHK2,ECM1,TNKS1BP1,GGT6,RNF2,ENY2,ELF3,EIF2D,ZNF32,ZNF169,CCL20,PER2,THBS1,GALNT12,FZD7,DPYD,APOBEC1,MMP7,ATOH7,ZNF594,CARS,MVK,ZNF324,DYRK2,SPTA1,PUF60,PSPH,TMEM59,POMT1,LEFTY1,CTNND1,INPP5J,SAP30BP,IDO1,GPT,SCP2	0.895792	0.000999858	0.0242465
regulation of cellular metabolic process(GO:0031323)	73	15845	37	72	33.94	36	173	17.22	C14orf39,CCNA1,TWIST1,DUOXA2,BARHL2,RXRG,CD34,ZNF132,ADCYAP1,T,ZNF625,ZIK1,GHSR,ZNF154,TERF2IP,ZNF677,EDNRB,SPG20,ZNF492,GUCY1A3,DKK2,FOXE1,GDNF,IL1B,OLIG2,SPN,TRAF1,FEZF2,GCM2,SALL1,ZNF418,POU4F3,SOX11,MSC,ARHGAP30,TNFSF4,IRF4	YEATS2,PPARGC1A,MST1R,DUSP15,ASXL3,ARHGEF38,ECM1,RNF2,ENY2,ELF3,DNAJC15,ZNF32,ZNF169,CCL20,SOS1,PER2,THBS1,FZD7,APOBEC1,ATOH7,ZNF594,TNNT2,ZNF324,DYRK2,FABP1,PUF60,ARHGAP18,TMEM59,ARHGAP28,LEFTY1,SNX13,CTNND1,ROPN1L,INPP5J,SLC39A5,SAP30BP	0.904024	0.00115114	0.0270691
positive regulation of transcription, DNA-templated(GO:0045893)	18	2716	13	96	11.93	5	204	2.39	TWIST1,BARHL2,RXRG,ADCYAP1,T,FOXE1,GDNF,IL1B,FEZF2,SALL1,POU4F3,SOX11,IRF4	PPARGC1A,ENY2,ELF3,FZD7,APOBEC1	1.70928	0.00123504	0.0273827
positive regulation of RNA biosynthetic process(GO:1902680)	18	2837	13	96	11.93	5	204	2.39	TWIST1,BARHL2,RXRG,ADCYAP1,T,FOXE1,GDNF,IL1B,FEZF2,SALL1,POU4F3,SOX11,IRF4	PPARGC1A,ENY2,ELF3,FZD7,APOBEC1	1.70928	0.00123504	0.0273827
regulation of primary metabolic process(GO:0080090)	76	15926	38	71	34.86	38	171	18.18	C14orf39,CCNA1,TWIST1,DUOXA2,BARHL2,RXRG,ZNF132,ADCYAP1,T,ZNF625,ZIK1,GHSR,ZNF154,TERF2IP,ZNF677,EDNRB,SPG20,ZNF492,GUCY1A3,DKK2,FOXE1,GDNF,IL1B,OLIG2,TFPI2,SPN,BST2,TRAF1,FEZF2,GCM2,SALL1,ZNF418,POU4F3,SOX11,MSC,ARHGAP30,TNFSF4,IRF4	YEATS2,PPARGC1A,MST1R,ASXL3,ARHGEF38,ECM1,RNF2,ENY2,ELF3,DNAJC15,ZNF32,ZNF169,CCL20,SOS1,PER2,THBS1,FZD7,APOBEC1,ATOH7,ZNF594,TNNT2,COL28A1,ZNF324,DYRK2,FABP1,PUF60,ARHGAP18,TMEM59,ARHGAP28,LEFTY1,SNX13,CTNND1,ROPN1L,INPP5J,SLC39A5,C4BPB,SAP30BP,SCP2	0.878984	0.00136108	0.0293389
gene expression(GO:0010467)	61	15353	32	77	29.36	29	180	13.88	C14orf39,CCNA1,TWIST1,BARHL2,RXRG,CD34,ZNF132,ADCYAP1,T,ZNF625,ZIK1,ZNF154,TERF2IP,ZNF677,EDNRB,ZNF492,DKK2,FOXE1,GDNF,IL1B,OLIG2,TRAF1,HIST1H4F,FEZF2,GCM2,SALL1,ZNF418,POU4F3,SOX11,MSC,TNFSF4,IRF4	YEATS2,PPARGC1A,CLEC4M,ASXL3,ECM1,TNKS1BP1,RNF2,ENY2,ELF3,EIF2D,THOC6,ZNF32,ZNF169,PER2,THBS1,FZD7,DPYD,APOBEC1,ATOH7,ZNF594,CARS,ZNF324,PUF60,TMEM59,LEFTY1,CTNND1,SLC39A5,C4BPB,SAP30BP	0.947592	0.00146971	0.0294172
embryonic morphogenesis(GO:0048598)	11	919	9	100	8.26	2	207	0.96	TWIST1,T,FOXE1,GDNF,ITGA4,SALL1,RSPO2,POU4F3,SOX11	RNF2,FZD7	2.23163	0.00144165	0.0294172
embryonic organ morphogenesis(GO:0048562)	6	420	6	103	5.5	0	209	0	TWIST1,T,FOXE1,SALL1,POU4F3,SOX11		1.79769e+304	0.00147844	0.0294172
regulation of cell development(GO:0060284)	13	1384	10	99	9.17	3	206	1.44	TWIST1,BARHL2,ADCYAP1,EDNRB,SPG20,GDNF,OLIG2,FEZF2,SALL1,SOX11	PER2,INPP5J,CYB5D2	1.93673	0.00171303	0.0316503
regulation of nervous system development(GO:0051960)	13	1147	10	99	9.17	3	206	1.44	BARHL2,RXRG,ADCYAP1,GHSR,EDNRB,SPG20,OLIG2,FEZF2,SALL1,SOX11	PER2,INPP5J,CYB5D2	1.93673	0.00171303	0.0316503
organ morphogenesis(GO:0009887)	13	1414	10	99	9.17	3	206	1.44	AQP5,TWIST1,CD34,T,FOXE1,GDNF,SALL1,RSPO2,POU4F3,SOX11	THBS1,TNNT2,LEFTY1	1.93673	0.00171303	0.0316503
detection of stimulus involved in sensory perception(GO:0050906)	15	747	0	109	0	15	194	7.18		OR52N2,OR51I1,TAS1R3,OR2W1,OR5V1,OR6Y1,OR7A17,OR51B4,OR6C74,OR5AC2,OR6K3,OR10J1,OR10X1,SLC12A2,OR10Z1	-1.79769e+304	0.00182049	0.0328535
cell differentiation(GO:0030154)	52	7013	28	81	25.69	24	185	11.48	PTPN22,TWIST1,BARHL2,RXRG,CD34,ADCYAP1,T,NPY,TLL1,EDNRB,SPG20,GDNF,IL1B,OLIG2,SPN,SLITRK1,KLRK1,HIST1H4F,ITGA4,FEZF2,GCM2,SALL1,RSPO2,POU4F3,AKR1C1,SOX11,TNFSF4,IRF4	VNN1,PPARGC1A,RHCG,HLA-DOA,IL1RL2,AGR2,ELF3,SPRR4,FFAR2,SOS1,PER2,EXPH5,FZD7,ATOH7,TNNT2,ASB4,TFF1,SPTA1,FRK,ROPN1L,INPP5J,SLC39A5,PTPRA,CYB5D2	0.980057	0.00213507	0.0360177
neuron differentiation(GO:0030182)	19	2479	13	96	11.93	6	203	2.87	BARHL2,RXRG,ADCYAP1,NPY,EDNRB,SPG20,GDNF,OLIG2,SLITRK1,FEZF2,SALL1,POU4F3,SOX11	SOS1,FZD7,SPTA1,INPP5J,PTPRA,CYB5D2	1.52205	0.00212004	0.0360177
positive regulation of RNA metabolic process(GO:0051254)	19	2901	13	96	11.93	6	203	2.87	TWIST1,BARHL2,RXRG,ADCYAP1,T,FOXE1,GDNF,IL1B,FEZF2,SALL1,POU4F3,SOX11,IRF4	PPARGC1A,ENY2,ELF3,FZD7,APOBEC1,SLC39A5	1.52205	0.00212004	0.0360177
positive regulation of biosynthetic process(GO:0009891)	23	3493	15	94	13.76	8	201	3.83	TWIST1,BARHL2,RXRG,ADCYAP1,T,GUCY1A3,FOXE1,GDNF,IL1B,SPN,FEZF2,SALL1,POU4F3,SOX11,IRF4	PPARGC1A,ENY2,ELF3,CCL20,THBS1,FZD7,APOBEC1,DYRK2	1.38862	0.00226446	0.0366087
positive regulation of cellular biosynthetic process(GO:0031328)	23	3446	15	94	13.76	8	201	3.83	TWIST1,BARHL2,RXRG,ADCYAP1,T,GUCY1A3,FOXE1,GDNF,IL1B,SPN,FEZF2,SALL1,POU4F3,SOX11,IRF4	PPARGC1A,ENY2,ELF3,CCL20,THBS1,FZD7,APOBEC1,DYRK2	1.38862	0.00226446	0.0366087
neurogenesis(GO:0022008)	21	2792	14	95	12.84	7	202	3.35	TWIST1,BARHL2,RXRG,ADCYAP1,NPY,EDNRB,SPG20,GDNF,OLIG2,SLITRK1,FEZF2,SALL1,POU4F3,SOX11	SOS1,PER2,FZD7,SPTA1,INPP5J,PTPRA,CYB5D2	1.44754	0.00313614	0.0412482
positive regulation of macromolecule metabolic process(GO:0010604)	28	5172	17	92	15.6	11	198	5.26	TWIST1,BARHL2,RXRG,CD34,ADCYAP1,T,EDNRB,FOXE1,GDNF,IL1B,SPN,FEZF2,SALL1,POU4F3,SOX11,TNFSF4,IRF4	PPARGC1A,MST1R,ENY2,ELF3,CCL20,THBS1,FZD7,APOBEC1,DYRK2,SLC39A5,C4BPB	1.2018	0.00313076	0.0412482
multicellular organism reproduction(GO:0032504)	8	1388	7	102	6.42	1	208	0.48	CCNA1,ADCYAP1,T,GHSR,EDNRB,IL1B,CDO1	ROPN1L	2.65848	0.00278407	0.0412482
negative regulation of cell differentiation(GO:0045596)	8	1033	7	102	6.42	1	208	0.48	TWIST1,ADCYAP1,SPG20,OLIG2,HIST1H4F,SOX11,TNFSF4	FZD7	2.65848	0.00278407	0.0412482
embryonic organ development(GO:0048568)	8	638	7	102	6.42	1	208	0.48	TWIST1,T,FOXE1,ITGA4,SALL1,POU4F3,SOX11	NES	2.65848	0.00278407	0.0412482
regulation of multicellular organismal development(GO:2000026)	28	2813	17	92	15.6	11	198	5.26	TWIST1,BARHL2,RXRG,CD34,ADCYAP1,GHSR,EDNRB,SPG20,GDNF,IL1B,OLIG2,HIST1H4F,FEZF2,SALL1,SOX11,TNFSF4,IRF4	VNN1,HLA-DOA,IL1RL2,ECM1,PER2,THBS1,FZD7,ASB4,INPP5J,IDO1,CYB5D2	1.2018	0.00313076	0.0412482
sensory perception of chemical stimulus(GO:0007606)	14	800	0	109	0	14	195	6.7		OR52N2,OR51I1,TAS1R3,OR2W1,OR5V1,OR6Y1,OR7A17,OR51B4,OR6C74,OR5AC2,OR6K3,OR10J1,OR10X1,OR10Z1	-1.79769e+304	0.00310254	0.0412482
detection of chemical stimulus involved in sensory perception(GO:0050907)	14	669	0	109	0	14	195	6.7		OR52N2,OR51I1,TAS1R3,OR2W1,OR5V1,OR6Y1,OR7A17,OR51B4,OR6C74,OR5AC2,OR6K3,OR10J1,OR10X1,OR10Z1	-1.79769e+304	0.00310254	0.0412482
generation of neurons(GO:0048699)	21	2667	14	95	12.84	7	202	3.35	TWIST1,BARHL2,RXRG,ADCYAP1,NPY,EDNRB,SPG20,GDNF,OLIG2,SLITRK1,FEZF2,SALL1,POU4F3,SOX11	SOS1,PER2,FZD7,SPTA1,INPP5J,PTPRA,CYB5D2	1.44754	0.00313614	0.0412482
detection of chemical stimulus(GO:0009593)	14	778	0	109	0	14	195	6.7		OR52N2,OR51I1,TAS1R3,OR2W1,OR5V1,OR6Y1,OR7A17,OR51B4,OR6C74,OR5AC2,OR6K3,OR10J1,OR10X1,OR10Z1	-1.79769e+304	0.00310254	0.0412482
multicellular organismal development(GO:0007275)	73	9512	36	73	33.03	37	172	17.7	AQP5,PTPN22,C14orf39,TWIST1,BARHL2,RXRG,CD34,ADCYAP1,T,NPY,GHSR,TLL1,EDNRB,SPG20,DKK2,FOXE1,GDNF,IL1B,OLIG2,SPN,BST2,CDO1,SLITRK1,HIST1H4F,ITGA4,FEZF2,GCM2,SALL1,RSPO2,POU4F3,SOX11,CHST2,MSC,SHISA2,TNFSF4,IRF4	VNN1,CHRNA1,LRRC6,MST1R,KCNJ1,HNMT,HLA-DOA,SPHK2,IL1RL2,ECM1,RNF2,AGR2,ELF3,THOC6,SPRR4,WDR18,SOS1,PER2,THBS1,EXPH5,FZD7,ATOH7,TNNT2,ASB4,SPTA1,CLDN4,PCDH1,POMT1,LEFTY1,CTNND1,INPP5J,BDH1,NES,SLC12A2,PTPRA,IDO1,CYB5D2	0.829636	0.00301575	0.0412482
nitrogen compound metabolic process(GO:0006807)	86	21935	41	68	37.61	45	164	21.53	C14orf39,TPK1,CCNA1,TWIST1,DUOXA2,BARHL2,RXRG,CD34,ZNF132,OAS2,ADCYAP1,T,ZNF625,ZIK1,ZNF154,TERF2IP,ZNF677,EDNRB,ZNF492,GUCY1A3,DKK2,FOXE1,GDNF,IL1B,OLIG2,CDO1,TRAF1,TRH,HIST1H4F,FEZF2,GCM2,SALL1,ZNF418,POU4F3,AKR1C1,SOX11,CHST2,MSC,ARHGAP30,TNFSF4,IRF4	CYP3A5,YEATS2,VNN1,RAB24,RAB25,PPARGC1A,ATP12A,ASXL3,SPHK2,ARHGEF38,ECM1,ATP13A4,TNKS1BP1,GGT6,RNF2,ENY2,ELF3,DNAJC15,THOC6,ZNF32,ZNF169,SOS1,PER2,FZD7,DPYD,APOBEC1,MMP7,ATOH7,ZNF594,CARS,TNNT2,ZNF324,SPTA1,PUF60,ATL2,ARHGAP18,PSPH,ARHGAP28,LEFTY1,SNX13,CTNND1,SLC39A5,SAP30BP,IDO1,GPT	0.787268	0.00327843	0.042401
cellular aromatic compound metabolic process(GO:0006725)	76	20264	37	72	33.94	39	170	18.66	C14orf39,TPK1,CCNA1,TWIST1,DUOXA2,BARHL2,RXRG,ZNF132,OAS2,ADCYAP1,T,ZNF625,ZIK1,ZNF154,TERF2IP,ZNF677,EDNRB,ZNF492,GUCY1A3,DKK2,FOXE1,GDNF,IL1B,OLIG2,TRAF1,TRH,HIST1H4F,FEZF2,GCM2,SALL1,ZNF418,POU4F3,SOX11,MSC,ARHGAP30,TNFSF4,IRF4	YEATS2,RAB24,RAB25,PPARGC1A,ATP12A,ASXL3,ARHGEF38,ECM1,ATP13A4,TNKS1BP1,RNF2,ENY2,ELF3,DNAJC15,THOC6,ZNF32,ZNF169,SOS1,PER2,FZD7,DPYD,APOBEC1,ATOH7,ZNF594,CARS,TNNT2,ZNF324,SPTA1,PUF60,ATL2,ARHGAP18,ARHGAP28,LEFTY1,SNX13,CTNND1,SLC39A5,SAP30BP,IDO1,GPT	0.806489	0.00347047	0.0434369
organ development(GO:0048513)	51	5210	27	82	24.77	24	185	11.48	AQP5,PTPN22,TWIST1,RXRG,CD34,ADCYAP1,T,NPY,GHSR,EDNRB,SPG20,FOXE1,GDNF,OLIG2,SPN,CDO1,HIST1H4F,ITGA4,FEZF2,GCM2,SALL1,RSPO2,POU4F3,SOX11,MSC,TNFSF4,IRF4	VNN1,CHRNA1,LRRC6,KCNJ1,HNMT,HLA-DOA,SPHK2,IL1RL2,ECM1,AGR2,ELF3,SPRR4,THBS1,EXPH5,FZD7,ATOH7,TNNT2,SPTA1,CLDN4,LEFTY1,CTNND1,BDH1,NES,SLC12A2	0.93142	0.0034512	0.0434369
negative regulation of transport(GO:0051051)	10	767	8	101	7.34	2	207	0.96	TWIST1,CD34,ADCYAP1,GHSR,IL1B,BST2,TRH,TNFSF4	THBS1,DYRK2	2.10389	0.00363874	0.043441
regulation of neuron differentiation(GO:0045664)	10	806	8	101	7.34	2	207	0.96	BARHL2,ADCYAP1,EDNRB,SPG20,OLIG2,FEZF2,SALL1,SOX11	INPP5J,CYB5D2	2.10389	0.00363874	0.043441
tube development(GO:0035295)	10	964	8	101	7.34	2	207	0.96	TWIST1,T,EDNRB,FOXE1,GDNF,SALL1,RSPO2,SOX11	AGR2,SLC12A2	2.10389	0.00363874	0.043441
positive regulation of secretion(GO:0051047)	12	570	9	100	8.26	3	206	1.44	TWIST1,CD34,ADCYAP1,EDNRB,GDNF,IL1B,TRH,SOX11,TNFSF4	FFAR2,EXPH5,SLC30A8	1.82132	0.00409199	0.0454322
negative regulation of secretion(GO:0051048)	5	298	5	104	4.59	0	209	0	CD34,GHSR,IL1B,TRH,TNFSF4		1.79769e+304	0.00444954	0.0454322
positive regulation of macromolecule biosynthetic process(GO:0010557)	22	3182	14	95	12.84	8	201	3.83	TWIST1,BARHL2,RXRG,ADCYAP1,T,FOXE1,GDNF,IL1B,SPN,FEZF2,SALL1,POU4F3,SOX11,IRF4	PPARGC1A,ENY2,ELF3,CCL20,THBS1,FZD7,APOBEC1,DYRK2	1.30904	0.00436289	0.0454322
regulation of cell differentiation(GO:0045595)	22	2760	14	95	12.84	8	201	3.83	TWIST1,BARHL2,CD34,ADCYAP1,EDNRB,SPG20,GDNF,OLIG2,HIST1H4F,FEZF2,SALL1,SOX11,TNFSF4,IRF4	VNN1,HLA-DOA,IL1RL2,PER2,FZD7,ASB4,INPP5J,CYB5D2	1.30904	0.00436289	0.0454322
negative regulation of nitrogen compound metabolic process(GO:0051172)	18	2669	12	97	11.01	6	203	2.87	TWIST1,CD34,T,TERF2IP,EDNRB,FOXE1,OLIG2,FEZF2,SALL1,SOX11,MSC,TNFSF4	YEATS2,RNF2,ELF3,PER2,APOBEC1,LEFTY1	1.43164	0.00442432	0.0454322
forebrain development(GO:0030900)	5	633	5	104	4.59	0	209	0	ADCYAP1,NPY,OLIG2,FEZF2,SALL1		1.79769e+304	0.00444954	0.0454322
embryonic epithelial tube formation(GO:0001838)	5	179	5	104	4.59	0	209	0	TWIST1,T,GDNF,SALL1,SOX11		1.79769e+304	0.00444954	0.0454322
epithelial tube formation(GO:0072175)	5	181	5	104	4.59	0	209	0	TWIST1,T,GDNF,SALL1,SOX11		1.79769e+304	0.00444954	0.0454322
tube formation(GO:0035148)	5	215	5	104	4.59	0	209	0	TWIST1,T,GDNF,SALL1,SOX11		1.79769e+304	0.00444954	0.0454322
morphogenesis of embryonic epithelium(GO:0016331)	5	229	5	104	4.59	0	209	0	TWIST1,T,GDNF,SALL1,SOX11		1.79769e+304	0.00444954	0.0454322
adult behavior(GO:0030534)	5	218	5	104	4.59	0	209	0	NPY,GHSR,GDNF,SLITRK1,TRH		1.79769e+304	0.00444954	0.0454322
list1 positives: Number of genes associateed with the term and hypermethylated in SAC compared to hmMSI-H
list1 negatives: Number of genes NOTassociated with the term and hypermethylated in SAC compared to hmMSI-H
list2 positives: Number of genes associateed with the term and hypermethylated in hmMSI-H compared to SAC
list2 negatives: Number of genes NOTassociated with the term and hypermethylated in hmMSI-H compared to SAC
