# Supplementary material for: Two histologically colorectal carcinomas subsets from the serrated pathway show different methylome signatures and diagnostic biomarkers
Source: Clin Epigenetics. 2018 Nov 9;10:141. doi: 10.1186/s13148-018-0571-3 (PMC6230233; doi:10.1186/s13148-018-0571-3)
Supplement: Supplementary file 3 — Table S2. List of the 1540 differentially methylated genes between hmMSI-H and SAC. (XLSX 149 kb) [file 13148_2018_571_MOESM3_ESM.xlsx]

## Sheet: Hoja1
Supplemental material S3. List of the 1540 differentially methylated genes between hmMSI-H and SAC. Note the abundance of genes more methylated in hmMSI-H compared to SAC.
Gene ID	t	More methylated in:	P.Value	adj.P.Val	Gene Name	Chr location
PDCD2L	-712284918635144	hmMSI-H	5.47458e+06	0.00100677519076861	programmed cell death 2-like	19
FGFR2	673350318503344	SAC	1.60281e+07	0.00147378043027634	fibroblast growth factor receptor 2	10
CTSL2	-655281999946354	hmMSI-H	2.65184e+06	0.00159297007609937	cathepsin L2	9
TLR4	-645727397727178	hmMSI-H	3.46486e+06	0.00159297007609937	toll-like receptor 4	9
ANKRD10	-609866909038726	hmMSI-H	9.51398e+07	0.00349924164725735	ankyrin repeat domain 10	13
COPZ1	-591520786773787	hmMSI-H	1.60048e+08	0.00420469053113886	coatomer protein complex, subunit zeta 1	12
C17orf108	591932656043594	SAC	1.58187e+08	0.00420469053113886	chromosome 17 open reading frame 108	17
CEP68	-572995503904226	hmMSI-H	2.71105e+08	0.00579527515905687	centrosomal protein 68kDa	2
ZNF652	-571411854541724	hmMSI-H	2.83619e+08	0.00579527515905687	zinc finger protein 652	17
PCYOX1L	-562286782910874	hmMSI-H	3.67908e+08	0.00582596243147724	prenylcysteine oxidase 1 like	5
GALNT11	-561811840568382	hmMSI-H	3.72927e+08	0.00582596243147724	UDP-N-acetyl-alpha-D-galactosamine:polypeptide N-acetylgalactosaminyltransferase 11 (GalNAc-T11)	7
MICAL2	-558499411739634	hmMSI-H	4.099e+08	0.00582596243147724	microtubule associated monoxygenase, calponin and LIM domain containing 2	11
OSCP1	-553081995744207	hmMSI-H	4.78467e+07	0.00582596243147724	organic solute carrier partner 1	1
ACAD10	-552335322640725	hmMSI-H	4.88779e+07	0.00582596243147724	acyl-CoA dehydrogenase family, member 10	12
MELK	-551449304056235	hmMSI-H	5.01306e+06	0.00582596243147724	maternal embryonic leucine zipper kinase	9
HLA-DOA	-548500401243669	hmMSI-H	5.45366e+08	0.00582596243147724	major histocompatibility complex, class II, DO alpha	6
KRT20	-547849278110644	hmMSI-H	5.55606e+08	0.00582596243147724	keratin 20	17
TMEM45B	-546939303049147	hmMSI-H	5.70241e+08	0.00582596243147724	transmembrane protein 45B	11
LOC285401	541688075413417	SAC	6.62573e+08	0.00641300503594236	uncharacterized LOC285401	3
PPIL1	-539426790219507	hmMSI-H	7.06815e+08	0.00649916201296323	peptidylprolyl isomerase (cyclophilin)-like 1	6
CA13	-534275013757064	hmMSI-H	8.18979e+08	0.00708724999998885	carbonic anhydrase XIII	8
BCL7C	-533063399813883	hmMSI-H	8.47849e+08	0.00708724999998885	B-cell CLL/lymphoma 7C	16
CD14	-525151724581083	hmMSI-H	1.06311e+09	0.00850025882130268	CD14 molecule	5
PLA2G4C	-521469599126411	hmMSI-H	1.18117e+09	0.0090507035916742	phospholipase A2, group IVC (cytosolic, calcium-independent)	19
LY6G6D	-519915103845888	hmMSI-H	1.23486e+09	0.00908366225819538	lymphocyte antigen 6 complex, locus G6D	6
TCF7L2	-514108268206367	hmMSI-H	1.45794e+09	0.0095448967133824	transcription factor 7-like 2 (T-cell specific, HMG-box)	10
RP11-165H20.1	-512941902628638	hmMSI-H	1.50738e+09	0.0095448967133824	CHIA-like pseudogene	1
CHD6	-512299038565249	hmMSI-H	1.53535e+09	0.0095448967133824	chromodomain helicase DNA binding protein 6	20
PARN	-512221453663104	hmMSI-H	1.53876e+09	0.0095448967133824	poly(A)-specific ribonuclease	16
KCNK15	-511807479181949	hmMSI-H	1.55708e+09	0.0095448967133824	potassium channel, subfamily K, member 15	20
TMEM209	-50852602403114	hmMSI-H	1.71024e+09	0.0101455843882836	transmembrane protein 209	7
GOLM1	-507219750051134	hmMSI-H	1.77532e+09	0.0101629960792549	golgi membrane protein 1	9
ARRDC1	-503121531293302	hmMSI-H	1.99595e+09	0.0101629960792549	arrestin domain containing 1	9
TRIM21	-502558327693111	hmMSI-H	2.02834e+09	0.0101629960792549	tripartite motif containing 21	11
PHAX	-502136620355184	hmMSI-H	2.05293e+09	0.0101629960792549	phosphorylated adaptor for RNA export	5
NMT2	-501657702753854	hmMSI-H	2.08123e+09	0.0101629960792549	N-myristoyltransferase 2	10
ATP12A	-501343102382313	hmMSI-H	2.10002e+09	0.0101629960792549	ATPase, H+/K+ transporting, nongastric, alpha polypeptide	13
ARHGAP30	503690779352515	SAC	1.96374e+09	0.0101629960792549	Rho GTPase activating protein 30	1
WWP1	-498652034812641	hmMSI-H	2.26787e+09	0.0105462361564082	WW domain containing E3 ubiquitin protein ligase 1	8
GNAI3	-497388181385078	hmMSI-H	2.35125e+09	0.0105462361564082	guanine nucleotide binding protein (G protein), alpha inhibiting activity polypeptide 3	1
CD48	497900748470273	SAC	2.31708e+09	0.0105462361564082	CD48 molecule	1
EXPH5	-496053328650109	hmMSI-H	2.44264e+09	0.0106952833938288	exophilin 5	11
USP18	-493489803762481	hmMSI-H	2.62819e+08	0.0108416382803634	ubiquitin specific peptidase 18	22
AADAC	493161746996225	SAC	2.65293e+09	0.0108416382803634	arylacetamide deacetylase	3
SLA2	493713287537396	SAC	2.61147e+08	0.0108416382803634	Src-like-adaptor 2	20
OGG1	-490703166824317	hmMSI-H	2.84585e+09	0.011241959393402	8-oxoguanine DNA glycosylase	3
YTHDC1	-490110187312336	hmMSI-H	2.89444e+09	0.011241959393402	YTH domain containing 1	4
ZNF32	-489631251798169	hmMSI-H	2.93428e+09	0.011241959393402	zinc finger protein 32	10
SUCLA2	-486864008869959	hmMSI-H	3.17542e+09	0.0119175373233296	succinate-CoA ligase, ADP-forming, beta subunit	13
OR52N2	-484073343912265	hmMSI-H	3.43857e+09	0.0125208452972038	olfactory receptor, family 52, subfamily N, member 2	11
PRNP	-483248893995676	hmMSI-H	3.52039e+09	0.0125208452972038	prion protein	20
TAS1R3	-482700420810404	hmMSI-H	3.57589e+09	0.0125208452972038	taste receptor, type 1, member 3	1
NECAB3	-482382014958799	hmMSI-H	3.60851e+09	0.0125208452972038	N-terminal EF-hand calcium binding protein 3	20
NPB	-481368946953757	hmMSI-H	3.71427e+09	0.0126491589582971	neuropeptide B	17
ACPT	-47846767754302	hmMSI-H	4.03452e+09	0.0134899839246715	acid phosphatase, testicular	19
SEPHS1	-476188921322169	hmMSI-H	4.30519e+09	0.013910974010409	selenophosphate synthetase 1	10
TNNT2	-475401271523338	hmMSI-H	4.40288e+09	0.013910974010409	troponin T type 2 (cardiac)	1
SPEF1	-475035777582154	hmMSI-H	4.44896e+09	0.013910974010409	sperm flagellar 1	20
LTBR	-474334981566041	hmMSI-H	4.53865e+09	0.013910974010409	lymphotoxin beta receptor (TNFR superfamily, member 3)	12
FAM72A	474383053957684	SAC	4.53244e+09	0.013910974010409	family with sequence similarity 72, member A	1
ATG7	-472420856120963	hmMSI-H	4.7929e+09	0.0142163570173202	autophagy related 7	3
TMUB1	-47277031531851	hmMSI-H	4.74545e+09	0.0142163570173202	transmembrane and ubiquitin-like domain containing 1	7
LAMB2	-470805751256892	hmMSI-H	5.0184e+09	0.0143666599461572	laminin, beta 2 (laminin S)	3
COX18	-470391320913451	hmMSI-H	5.07794e+09	0.0143666599461572	COX18 cytochrome c oxidase assembly homolog (S. cerevisiae)	4
POC1A	-47049434609696	hmMSI-H	5.06307e+09	0.0143666599461572	POC1 centriolar protein homolog A (Chlamydomonas)	3
ZNF77	-468395214550237	hmMSI-H	5.37469e+08	0.0145169149832448	zinc finger protein 77	19
ADORA2B	-467906676783613	hmMSI-H	5.44991e+09	0.0145169149832448	adenosine A2b receptor	17
DSTN	-467769478636928	hmMSI-H	5.47122e+09	0.0145169149832448	destrin (actin depolymerizing factor)	20
POLM	-466963085827607	hmMSI-H	5.59815e+08	0.0145169149832448	polymerase (DNA directed), mu	7
IL10RB	-466922075897212	hmMSI-H	5.60468e+09	0.0145169149832448	interleukin 10 receptor, beta	21
DIABLO	4678332870355	SAC	5.46129e+09	0.0145169149832448	diablo, IAP-binding mitochondrial protein	12
CALML4	-465851994466599	hmMSI-H	5.77784e+09	0.0145181894570032	calmodulin-like 4	15
MPZL1	-464466115391799	hmMSI-H	6.01002e+09	0.0145181894570032	myelin protein zero-like 1	1
REV1	-464269682214072	hmMSI-H	6.04367e+09	0.0145181894570032	REV1, polymerase (DNA directed)	2
SPG21	-464204598786831	hmMSI-H	6.05486e+09	0.0145181894570032	spastic paraplegia 21 (autosomal recessive, Mast syndrome)	15
RHCG	-464065487642341	hmMSI-H	6.07885e+09	0.0145181894570032	Rh family, C glycoprotein	15
MYO7B	464502156062669	SAC	6.00387e+09	0.0145181894570032	myosin VIIB	2
ERCC1	-462979384155306	hmMSI-H	6.2694e+09	0.0147813104729534	excision repair cross-complementing rodent repair deficiency, complementation group 1 (includes overlapping antisense sequence)	19
FAM72B	46233109323413	SAC	6.38595e+09	0.0148655122441475	family with sequence similarity 72, member B	1
OTUD7B	-46057362295413	hmMSI-H	6.71282e+09	0.0154310964758879	OTU domain containing 7B	1
TRIM36	-459663496805641	hmMSI-H	6.88856e+09	0.0156395887332891	tripartite motif containing 36	5
FNIP2	-458136558622684	hmMSI-H	7.19371e+09	0.0160715291548471	folliculin interacting protein 2	4
PEX7	-457844437960625	hmMSI-H	7.2536e+09	0.0160715291548471	peroxisomal biogenesis factor 7	6
GOLGA5	-456619142859497	hmMSI-H	7.51023e+09	0.0162455744877589	golgin A5	14
USP47	-455989909902466	hmMSI-H	7.64549e+09	0.0162455744877589	ubiquitin specific peptidase 47	11
FAM63A	-455805851382356	hmMSI-H	7.68551e+09	0.0162455744877589	family with sequence similarity 63, member A	1
CSRP3	456715449167763	SAC	7.48973e+09	0.0162455744877589	cysteine and glycine-rich protein 3 (cardiac LIM protein)	11
MMP11	-455248031129487	hmMSI-H	7.80807e+09	0.0162603955926212	matrix metallopeptidase 11 (stromelysin 3)	22
C11orf49	-454854841499335	hmMSI-H	7.89562e+09	0.0162603955926212	chromosome 11 open reading frame 49	11
PPP1CC	-454578294363684	hmMSI-H	7.95778e+09	0.0162603955926212	protein phosphatase 1, catalytic subunit, gamma isozyme	12
LINC00426	453189434645491	SAC	8.27736e+09	0.0167275464620168	long intergenic non-protein coding RNA 426	13
THADA	-452353106185667	hmMSI-H	8.4759e+09	0.0169425899213302	thyroid adenoma associated	2
VDAC1	-450771593599985	hmMSI-H	8.86432e+09	0.0172271231725824	voltage-dependent anion channel 1	5
SUOX	-449606078941033	hmMSI-H	9.1618e+09	0.0172271231725824	sulfite oxidase	12
TMOD3	-449366719990104	hmMSI-H	9.22411e+09	0.0172271231725824	tropomodulin 3 (ubiquitous)	15
ADNP	-449327307831668	hmMSI-H	9.23441e+09	0.0172271231725824	activity-dependent neuroprotector homeobox	20
NFE2L3	-449258064161473	hmMSI-H	9.25253e+09	0.0172271231725824	nuclear factor (erythroid-derived 2)-like 3	7
LIN54	-449176263945987	hmMSI-H	9.27398e+09	0.0172271231725824	lin-54 homolog (C. elegans)	4
FAM72D	450139978666703	SAC	9.02432e+09	0.0172271231725824	family with sequence similarity 72, member D	1
NAA40	-448301044090988	hmMSI-H	9.50663e+09	0.0174826917325648	N(alpha)-acetyltransferase 40, NatD catalytic subunit, homolog (S. cerevisiae)	11
LRRC31	-447549849397015	hmMSI-H	9.71091e+09	0.0176815458425129	leucine rich repeat containing 31	3
KCTD13	-4468508965389	hmMSI-H	9.90488e+09	0.0177865129895767	potassium channel tetramerisation domain containing 13	16
LOC402644	-4466476661667	hmMSI-H	9.96199e+09	0.0177865129895767	peptidylprolyl isomerase A (cyclophilin A) pseudogene	7
ABCC13	-444625202430921	hmMSI-H	0.000105484379506068	0.0184748356106343	ATP-binding cassette, sub-family C (CFTR/MRP), member 13, pseudogene	21
DOK2	444670413122572	SAC	0.000105349626846898	0.0184748356106343	docking protein 2, 56kDa	8
ASB16	-443399831611097	hmMSI-H	0.00010920227982386	0.0187639028628954	ankyrin repeat and SOCS box containing 16	17
ZMYND12	-443027857309905	hmMSI-H	0.000110356311188848	0.0187639028628954	zinc finger, MYND-type containing 12	1
MKRN1	-44338875795261	hmMSI-H	0.000109236462346817	0.0187639028628954	makorin ring finger protein 1	7
RCAN3	442753193393964	SAC	0.00011121617248807	0.0187639028628954	RCAN family member 3	1
SPHK2	-442119467519215	hmMSI-H	0.000113225462638251	0.0187845669354643	sphingosine kinase 2	19
NHP2	-442070700380993	hmMSI-H	0.00011338156225321	0.0187845669354643	NHP2 ribonucleoprotein homolog (yeast)	5
RAB25	-441687616617664	hmMSI-H	0.000114615203364453	0.0188194070524311	RAB25, member RAS oncogene family	1
HIGD1B	-440701059665726	hmMSI-H	0.000117853611665474	0.0191422191908095	HIG1 hypoxia inducible domain family, member 1B	17
NCMAP	-439675168664756	hmMSI-H	0.000121317039547458	0.0191422191908095	noncompact myelin associated protein	1
ZMYND11	-439612345410436	hmMSI-H	0.000121532369913501	0.0191422191908095	zinc finger, MYND-type containing 11	10
C21orf67	-439581508426933	hmMSI-H	0.000121638203597808	0.0191422191908095	chromosome 21 open reading frame 67	21
CBFA2T2	-439538566432455	hmMSI-H	0.000121785733840386	0.0191422191908095	core-binding factor, runt domain, alpha subunit 2; translocated to, 2	20
C4BPB	-438634801188533	hmMSI-H	0.000124932020056442	0.0191891272977022	complement component 4 binding protein, beta	1
TYW3	-438025570035408	hmMSI-H	0.000127098112938942	0.0191891272977022	tRNA-yW synthesizing protein 3 homolog (S. cerevisiae)	1
C7orf23	-437523053946699	hmMSI-H	0.000128912670085338	0.0191891272977022	chromosome 7 open reading frame 23	7
ESRP2	-436567147785188	hmMSI-H	0.000132435301050857	0.0191891272977022	epithelial splicing regulatory protein 2	16
SAE1	-436377962714646	hmMSI-H	0.00013314365609391	0.0191891272977022	SUMO1 activating enzyme subunit 1	19
CFTR	-436115653905281	hmMSI-H	0.000134131997612336	0.0191891272977022	cystic fibrosis transmembrane conductance regulator (ATP-binding cassette sub-family C, member 7)	7
RLTPR	-435921040070223	hmMSI-H	0.000134869951985082	0.0191891272977022	RGD motif, leucine rich repeats, tropomodulin domain and proline-rich containing	16
ANXA9	-435221741172435	hmMSI-H	0.000137554848076788	0.0191891272977022	annexin A9	1
TUBA4A	-434522420722187	hmMSI-H	0.0001402925818251	0.0191891272977022	tubulin, alpha 4a	2
RREB1	-434394267048741	hmMSI-H	0.000140800083591116	0.0191891272977022	ras responsive element binding protein 1	6
ADPRH	-434360615521179	hmMSI-H	0.000140933647233409	0.0191891272977022	ADP-ribosylarginine hydrolase	3
FAM8A1	-434342969623785	hmMSI-H	0.000141003734157065	0.0191891272977022	family with sequence similarity 8, member A1	6
CPN1	-434158260742623	hmMSI-H	0.000141739438774426	0.0191891272977022	carboxypeptidase N, polypeptide 1	10
ELSPBP1	-433549775036633	hmMSI-H	0.000144189968767473	0.0191891272977022	epididymal sperm binding protein 1	19
CD302	-432812320439159	hmMSI-H	0.000147215988149394	0.0191891272977022	CD302 molecule	2
C1orf226	-432055413137773	hmMSI-H	0.000150386988002166	0.0191891272977022	chromosome 1 open reading frame 226	1
NHLH1	-432031143067002	hmMSI-H	0.000150489772759341	0.0191891272977022	nescient helix loop helix 1	1
ZNF594	-431937346304225	hmMSI-H	0.000150887657889245	0.0191891272977022	zinc finger protein 594	17
PBX4	-431865777402745	hmMSI-H	0.000151191950537374	0.0191891272977022	pre-B-cell leukemia homeobox 4	19
NTN3	-431808283776751	hmMSI-H	0.000151436837187647	0.0191891272977022	netrin 3	16
GRB7	-431764316642301	hmMSI-H	0.000151624373514501	0.0191891272977022	growth factor receptor-bound protein 7	17
LOC100130417	-431730819285096	hmMSI-H	0.000151767406073739	0.0191891272977022	uncharacterized LOC100130417	1
PPP3R1	-431579375144888	hmMSI-H	0.000152415730438159	0.0191891272977022	protein phosphatase 3, regulatory subunit B, alpha	2
STK39	-430571680309964	hmMSI-H	0.000156799732764234	0.0191891272977022	serine threonine kinase 39	2
LINC00032	-430391039120217	hmMSI-H	0.000157598659657764	0.0191891272977022	long intergenic non-protein coding RNA 32	9
GNMT	-429496656338461	hmMSI-H	0.000161613802934449	0.0191891272977022	glycine N-methyltransferase	6
SLC27A3	-429365788456319	hmMSI-H	0.000162209705364287	0.0191891272977022	solute carrier family 27 (fatty acid transporter), member 3	1
PIP5K1A	-429358279682931	hmMSI-H	0.000162243961956305	0.0191891272977022	phosphatidylinositol-4-phosphate 5-kinase, type I, alpha	1
SPAG9	-428876274267818	hmMSI-H	0.000164457963075761	0.0191891272977022	sperm associated antigen 9	17
SAP30BP	-428649645698376	hmMSI-H	0.000165509209142333	0.0191891272977022	SAP30 binding protein	17
TMPRSS11B	-428100971572023	hmMSI-H	0.000168081820779781	0.0191891272977022	transmembrane protease, serine 11B	4
SNTB1	-427596481354279	hmMSI-H	0.000170482030847014	0.0191891272977022	syntrophin, beta 1 (dystrophin-associated protein A1, 59kDa, basic component 1)	8
FAM66E	-427559820600202	hmMSI-H	0.000170657762521403	0.0191891272977022	family with sequence similarity 66, member E	8
MVK	-427149507334698	hmMSI-H	0.000172636804935246	0.0191891272977022	mevalonate kinase	12
TTC33	-427099936233134	hmMSI-H	0.000172877424958769	0.0191891272977022	tetratricopeptide repeat domain 33	5
STK38L	-427066172628861	hmMSI-H	0.000173041504012155	0.0191891272977022	serine/threonine kinase 38 like	12
ASB1	-43809576306813	hmMSI-H	0.000126846666218786	0.0191891272977022	ankyrin repeat and SOCS box containing 1	2
TMC4	-42912085443606	hmMSI-H	0.000163330832303454	0.0191891272977022	transmembrane channel-like 4	19
TPP1	-42727684466487	hmMSI-H	0.00017202021677943	0.0191891272977022	tripeptidyl peptidase I	11
PTPN7	427030826431852	SAC	0.000173213438358813	0.0191891272977022	protein tyrosine phosphatase, non-receptor type 7	1
FSD2	427257451660907	SAC	0.000172113980556621	0.0191891272977022	fibronectin type III and SPRY domain containing 2	15
ZNF625	427633590750561	SAC	0.000170304330298324	0.0191891272977022	zinc finger protein 625	19
S1PR4	428127730376334	SAC	0.000167955445180884	0.0191891272977022	sphingosine-1-phosphate receptor 4	19
SIT1	428705261250944	SAC	0.000165250617334375	0.0191891272977022	signaling threshold regulating transmembrane adaptor 1	9
HSH2D	430256178774219	SAC	0.000158197726660906	0.0191891272977022	hematopoietic SH2 domain containing	19
TMC6	431944029257579	SAC	0.000150859274546118	0.0191891272977022	transmembrane channel-like 6	17
SLAMF1	435625031035381	SAC	0.000136000077930073	0.0191891272977022	signaling lymphocytic activation molecule family member 1	1
GPR55	436453627623811	SAC	0.000132859900412012	0.0191891272977022	G protein-coupled receptor 55	2
ZNF814	437399390468887	SAC	0.000129363120608605	0.0191891272977022	zinc finger protein 814	19
HSPB6	-42653204123471	hmMSI-H	0.000175657705622954	0.0193433844694977	heat shock protein, alpha-crystallin-related, B6	19
QTRT1	-425752397574703	hmMSI-H	0.000179546558139471	0.0196539357391957	queuine tRNA-ribosyltransferase 1	19
LEAP2	-425282674370386	hmMSI-H	0.000181930358172252	0.0196907932985514	liver expressed antimicrobial peptide 2	5
S100A6	-424800980516891	hmMSI-H	0.000184407292168594	0.0196907932985514	S100 calcium binding protein A6	1
PER2	-424549818977014	hmMSI-H	0.000185711946515468	0.0196907932985514	period homolog 2 (Drosophila)	2
TNS4	-424527037113427	hmMSI-H	0.000185830735368172	0.0196907932985514	tensin 4	17
LOC93432	-424287340577154	hmMSI-H	0.000187085103330458	0.0196907932985514	maltase-glucoamylase (alpha-glucosidase) pseudogene	7
FLJ43663	-424231522533719	hmMSI-H	0.00018737840278665	0.0196907932985514	uncharacterized LOC378805	7
TERF2IP	424507422642401	SAC	0.000185933068815791	0.0196907932985514	telomeric repeat binding factor 2, interacting protein	16
C3orf52	-423711318329873	hmMSI-H	0.000190133722091387	0.0198668133480717	chromosome 3 open reading frame 52	3
GPA33	-423282378121114	hmMSI-H	0.000192435640630033	0.0199937368993576	glycoprotein A33 (transmembrane)	1
HCN2	-422955497030718	hmMSI-H	0.000194208265348826	0.020064550560477	hyperpolarization activated cyclic nucleotide-gated potassium channel 2	19
SETDB1	-422739746612578	hmMSI-H	0.000195387045759309	0.0200735629693503	SET domain, bifurcated 1	1
VWA5A	-421772894007506	hmMSI-H	0.000200756691683196	0.0202271529959123	von Willebrand factor A domain containing 5A	11
THBS1	-421658482941425	hmMSI-H	0.000201401637259108	0.0202271529959123	thrombospondin 1	15
LAMA3	-421485343766837	hmMSI-H	0.000202381519915599	0.0202271529959123	laminin, alpha 3	18
NR1D1	-42209898808645	hmMSI-H	0.000198929606976943	0.0202271529959123	nuclear receptor subfamily 1, group D, member 1	17
KMO	-42185942533285	hmMSI-H	0.000200270257763591	0.0202271529959123	kynurenine 3-monooxygenase (kynurenine 3-hydroxylase)	1
PTPRCAP	421136774136966	SAC	0.000204368511482177	0.020315334735985	protein tyrosine phosphatase, receptor type, C-associated protein	11
ALG1L	-420824689626341	hmMSI-H	0.000206163810597679	0.0203548239081706	asparagine-linked glycosylation 1-like	3
CTSZ	420683786533467	SAC	0.00020697944920217	0.0203548239081706	cathepsin Z	20
CRB3	-419938795915033	hmMSI-H	0.000211345021416506	0.0203676746430983	crumbs homolog 3 (Drosophila)	19
ACER1	-419797482076991	hmMSI-H	0.000212183273709995	0.0203676746430983	alkaline ceramidase 1	19
CPSF4L	-419720931209672	hmMSI-H	0.000212638727424426	0.0203676746430983	cleavage and polyadenylation specific factor 4-like	17
CS	-42022898883093	hmMSI-H	0.000209633847276633	0.0203676746430983	citrate synthase	12
CDHR5	-41971940349809	hmMSI-H	0.000212647826616361	0.0203676746430983	cadherin-related family member 5	11
AKT3	-419372973115239	hmMSI-H	0.000214721125308474	0.0204198626464958	v-akt murine thymoma viral oncogene homolog 3 (protein kinase B, gamma)	1
TMEM98	-419179922898109	hmMSI-H	0.000215885100921313	0.0204198626464958	transmembrane protein 98	17
ARL14	-419074421986567	hmMSI-H	0.000216523829041146	0.0204198626464958	ADP-ribosylation factor-like 14	3
WDSUB1	-418282828100134	hmMSI-H	0.000221376019605317	0.0206655076169633	WD repeat, sterile alpha motif and U-box domain containing 1	2
IGFLR1	41841316749803	SAC	0.000220569790917465	0.0206655076169633	IGF-like family receptor 1	19
LOC653566	-417939012847279	hmMSI-H	0.000223516664640888	0.0207599568825552	signal peptidase complex subunit 2 homolog (S. cerevisiae) pseudogene	1
LOC100216001	-417363535348908	hmMSI-H	0.000227145332112104	0.0208794609512639	uncharacterized LOC100216001	10
DBP	-417206153961167	hmMSI-H	0.000228147749663349	0.0208794609512639	D site of albumin promoter (albumin D-box) binding protein	19
CASKIN1	-417158822645884	hmMSI-H	0.000228450069758936	0.0208794609512639	CASK interacting protein 1	16
NFU1	-416768502322021	hmMSI-H	0.00023095823955368	0.0208794609512639	NFU1 iron-sulfur cluster scaffold homolog (S. cerevisiae)	2
DNASE2B	-416522110267117	hmMSI-H	0.000232555462071552	0.0208794609512639	deoxyribonuclease II beta	1
TTI1	-416437286562279	hmMSI-H	0.000233107836862005	0.0208794609512639	TELO2 interacting protein 1	20
TEF	-41631808016468	hmMSI-H	0.00023388629450573	0.0208794609512639	thyrotrophic embryonic factor	22
GRIN2B	416900235257743	SAC	0.000230108719920939	0.0208794609512639	glutamate receptor, ionotropic, N-methyl D-aspartate 2B	12
C1orf204	-414910948999145	hmMSI-H	0.000243270785652635	0.0216123176239225	chromosome 1 open reading frame 204	1
LOC650368	-414427912111964	hmMSI-H	0.000246576868366858	0.0218007144676275	asparagine-linked glycosylation 1-like pseudogene	11
GBF1	-413265317224588	hmMSI-H	0.000254716259993172	0.0222107052859844	golgi brefeldin A resistant guanine nucleotide exchange factor 1	10
NRIP1	-412996796240328	hmMSI-H	0.000256633409602249	0.0222107052859844	nuclear receptor interacting protein 1	21
ATP6V1G1	-412937089273967	hmMSI-H	0.000257061620708492	0.0222107052859844	ATPase, H+ transporting, lysosomal 13kDa, V1 subunit G1	9
EIF2B3	-412910454694226	hmMSI-H	0.000257252867097047	0.0222107052859844	eukaryotic translation initiation factor 2B, subunit 3 gamma, 58kDa	1
TAPBPL	413477049483082	SAC	0.000253214494927389	0.0222107052859844	TAP binding protein-like	12
ZFP41	-412622592939652	hmMSI-H	0.000259328767014676	0.0222838565077441	zinc finger protein 41 homolog (mouse)	8
B4GALNT2	-412158158064284	hmMSI-H	0.000262712770736775	0.0222838565077441	beta-1,4-N-acetyl-galactosaminyl transferase 2	17
PPP1R35	-411939153233886	hmMSI-H	0.000264323520368124	0.0222838565077441	protein phosphatase 1, regulatory subunit 35	7
HS1BP3	-411353029739422	hmMSI-H	0.000268682265579243	0.0222838565077441	HCLS1 binding protein 3	2
C4orf48	-411309900777264	hmMSI-H	0.000269005771871625	0.0222838565077441	chromosome 4 open reading frame 48	4
EIF2D	-41223149705547	hmMSI-H	0.00026217553161061	0.0222838565077441	eukaryotic translation initiation factor 2D	1
ATF7	-41135635439497	hmMSI-H	0.000268657343524243	0.0222838565077441	activating transcription factor 7	12
MIR769	411731638484148	SAC	0.00026585871381362	0.0222838565077441	microRNA 769	19
RNF166	412014827727643	SAC	0.000263765850907125	0.0222838565077441	ring finger protein 166	16
TBRG4	-411000250216606	hmMSI-H	0.000271339695013754	0.0223043424140598	transforming growth factor beta regulator 4	7
FABP1	-410721922243488	hmMSI-H	0.00027345449987714	0.0223043424140598	fatty acid binding protein 1, liver	2
C15orf38	-410498717427062	hmMSI-H	0.000275162156862502	0.0223043424140598	chromosome 15 open reading frame 38	15
RXFP4	-410478502299905	hmMSI-H	0.000275317331592799	0.0223043424140598	relaxin/insulin-like family peptide receptor 4	1
ZNF791	41059218642825	SAC	0.000274445789245177	0.0223043424140598	zinc finger protein 791	19
BDH1	-409386067553459	hmMSI-H	0.00028383210922717	0.0224644095764421	3-hydroxybutyrate dehydrogenase, type 1	3
ITGA6	-409276444474945	hmMSI-H	0.000284700690572459	0.0224644095764421	integrin, alpha 6	2
S100A10	-409232705034464	hmMSI-H	0.000285047981246136	0.0224644095764421	S100 calcium binding protein A10	1
FGF22	-408496860241599	hmMSI-H	0.000290953336104604	0.0224644095764421	fibroblast growth factor 22	19
MANSC1	-408403320712911	hmMSI-H	0.000291712569320879	0.0224644095764421	MANSC domain containing 1	12
PSTK	-408400916644183	hmMSI-H	0.00029173210806656	0.0224644095764421	phosphoseryl-tRNA kinase	10
UGP2	-408369747701493	hmMSI-H	0.000291985545813384	0.0224644095764421	UDP-glucose pyrophosphorylase 2	2
COQ3	-408306417571243	hmMSI-H	0.000292501155344023	0.0224644095764421	coenzyme Q3 homolog, methyltransferase (S. cerevisiae)	6
GFPT1	-407739632603471	hmMSI-H	0.000297155678479909	0.0224644095764421	glutamine--fructose-6-phosphate transaminase 1	2
ACOT7	-407564191815805	hmMSI-H	0.000298611105550116	0.0224644095764421	acyl-CoA thioesterase 7	1
BRMS1	-407520019019839	hmMSI-H	0.000298978656946538	0.0224644095764421	breast cancer metastasis suppressor 1	11
CAPS	-407502799174869	hmMSI-H	0.00029912205948141	0.0224644095764421	calcyphosine	19
CDR2	-407388069065448	hmMSI-H	0.000300079227967862	0.0224644095764421	cerebellar degeneration-related protein 2, 62kDa	16
SERPINB9	-407286222914993	hmMSI-H	0.000300931426983233	0.0224644095764421	serpin peptidase inhibitor, clade B (ovalbumin), member 9	6
KCNK7	-407189842987803	hmMSI-H	0.000301740074853165	0.0224644095764421	potassium channel, subfamily K, member 7	11
C4orf51	-406871913198413	hmMSI-H	0.000304422724163001	0.0224644095764421	chromosome 4 open reading frame 51	4
HBP1	-406834255240863	hmMSI-H	0.000304742023474326	0.0224644095764421	HMG-box transcription factor 1	7
FAM3B	-406758078245471	hmMSI-H	0.000305388928445379	0.0224644095764421	family with sequence similarity 3, member B	21
RPL5	-40806056215785	hmMSI-H	0.00029451130030254	0.0224644095764421	ribosomal protein L5	1
C15orf53	406762551860988	SAC	0.000305350900695917	0.0224644095764421	chromosome 15 open reading frame 53	15
TPPP2	406822394375446	SAC	0.000304842659012945	0.0224644095764421	tubulin polymerization-promoting protein family member 2	14
BIN2	408402780522073	SAC	0.000291716959537444	0.0224644095764421	bridging integrator 2	12
IL37	409309152555503	SAC	0.000284441260344648	0.0224644095764421	interleukin 37	2
FAHD1	-406530057073422	hmMSI-H	0.000307333379733684	0.0224700013349143	fumarylacetoacetate hydrolase domain containing 1	16
KCNE3	-406462866195519	hmMSI-H	0.000307908664295727	0.0224700013349143	potassium voltage-gated channel, Isk-related family, member 3	11
MRPL23-AS1	-405710558626068	hmMSI-H	0.000314422477283423	0.0228546614910757	MRPL23 antisense RNA 1	11
BFAR	-405235069197374	hmMSI-H	0.000318609014879305	0.0230270916499647	bifunctional apoptosis regulator	16
RB1CC1	-405157293937622	hmMSI-H	0.000319298986989722	0.0230270916499647	RB1-inducible coiled-coil 1	8
DNM2	-404669326800894	hmMSI-H	0.00032366149003553	0.0232505265693492	dynamin 2	19
TMCO7	-404149266657862	hmMSI-H	0.000328375277748863	0.0233560949096724	transmembrane and coiled-coil domains 7	16
PSPH	-404073047039798	hmMSI-H	0.000329071760928683	0.0233560949096724	phosphoserine phosphatase	7
B3GNT9	-404046863518426	hmMSI-H	0.000329311356150145	0.0233560949096724	UDP-GlcNAc:betaGal beta-1,3-N-acetylglucosaminyltransferase 9	16
TM2D3	-403948688888668	hmMSI-H	0.00033021123852718	0.0233560949096724	TM2 domain containing 3	15
FSCN2	-403166226735509	hmMSI-H	0.000337470132906345	0.0236100594024958	fascin homolog 2, actin-bundling protein, retinal (Strongylocentrotus purpuratus)	17
FKBP14	-402686735724073	hmMSI-H	0.000341995454846926	0.0236100594024958	FK506 binding protein 14, 22 kDa	7
SELENBP1	-402681888111974	hmMSI-H	0.00034204150792929	0.0236100594024958	selenium binding protein 1	1
NADKD1	-402574894496419	hmMSI-H	0.000343059513870515	0.0236100594024958	NAD kinase domain containing 1	5
CHRNA1	-402537996555527	hmMSI-H	0.000343411273032465	0.0236100594024958	cholinergic receptor, nicotinic, alpha 1 (muscle)	2
MTMR11	-402455053942149	hmMSI-H	0.000344203281401894	0.0236100594024958	myotubularin related protein 11	1
ARTN	-402359658467985	hmMSI-H	0.000345116415218731	0.0236100594024958	artemin	1
FOXP1	-402261690248839	hmMSI-H	0.000346056647625308	0.0236100594024958	forkhead box P1	3
EIF2C4	-402201002145063	hmMSI-H	0.00034664035011821	0.0236100594024958	eukaryotic translation initiation factor 2C, 4	1
CYTIP	403272817099467	SAC	0.000336472164579926	0.0236100594024958	cytohesin 1 interacting protein	2
VEGFB	-401858405439012	hmMSI-H	0.00034995361994391	0.0237477751688875	vascular endothelial growth factor B	11
EHHADH	-401400670754105	hmMSI-H	0.000354428887256608	0.0239630413112096	enoyl-CoA, hydratase/3-hydroxyacyl CoA dehydrogenase	3
SGCB	-400832054771178	hmMSI-H	0.000360066428888902	0.0241665022892953	sarcoglycan, beta (43kDa dystrophin-associated glycoprotein)	4
TBC1D10C	400958841624555	SAC	0.000358801836192565	0.0241665022892953	TBC1 domain family, member 10C	11
IL1RL2	-400561536969045	hmMSI-H	0.000362779239047738	0.0242600371130469	interleukin 1 receptor-like 2	2
CTNNAL1	-400335717682016	hmMSI-H	0.000365059134873681	0.0242893229861616	catenin (cadherin-associated protein), alpha-like 1	9
LAPTM5	400256844311659	SAC	0.000365858752972636	0.0242893229861616	lysosomal protein transmembrane 5	1
SLC25A34	-400088533732153	hmMSI-H	0.000367570829093532	0.0242946736738604	solute carrier family 25, member 34	1
KISS1	-399876101669918	hmMSI-H	0.000369742926117819	0.0242946736738604	KiSS-1 metastasis-suppressor	1
AGTRAP	-399639665713134	hmMSI-H	0.000372175252040561	0.0242946736738604	angiotensin II receptor-associated protein	1
GCC1	-399615473996883	hmMSI-H	0.000372425005813964	0.0242946736738604	GRIP and coiled-coil domain containing 1	7
LINC00346	-399394852864899	hmMSI-H	0.00037471027572309	0.0242946736738604	long intergenic non-protein coding RNA 346	13
AP1S3	-399340106420581	hmMSI-H	0.000375279482697779	0.0242946736738604	adaptor-related protein complex 1, sigma 3 subunit	2
MAFK	-399098713676123	hmMSI-H	0.000377799398672257	0.0242946736738604	v-maf musculoaponeurotic fibrosarcoma oncogene homolog K (avian)	7
CTNND1	-399081946152468	hmMSI-H	0.00037797505049666	0.0242946736738604	catenin (cadherin-associated protein), delta 1	11
POC5	-399043526399862	hmMSI-H	0.000378377826690483	0.0242946736738604	POC5 centriolar protein homolog (Chlamydomonas)	5
PEX11G	-398728442307209	hmMSI-H	0.000381696936771234	0.0242946736738604	peroxisomal biogenesis factor 11 gamma	19
RABEP2	-398478255265392	hmMSI-H	0.00038435271874487	0.0242946736738604	rabaptin, RAB GTPase binding effector protein 2	16
SETD8	-398396643177313	hmMSI-H	0.000385222955348971	0.0242946736738604	SET domain containing (lysine methyltransferase) 8	12
PLOD2	-398115109978545	hmMSI-H	0.000388239806440875	0.0242946736738604	procollagen-lysine, 2-oxoglutarate 5-dioxygenase 2	3
RRP15	-398104360584073	hmMSI-H	0.000388355452221385	0.0242946736738604	ribosomal RNA processing 15 homolog (S. cerevisiae)	1
C11orf75	-397547446076717	hmMSI-H	0.000394393315207923	0.0242946736738604	chromosome 11 open reading frame 75	11
SLC7A11	-397432116504976	hmMSI-H	0.000395655118713966	0.0242946736738604	solute carrier family 7 (anionic amino acid transporter light chain, xc- system), member 11	4
CACNB3	-397344141268602	hmMSI-H	0.000396620299949342	0.0242946736738604	calcium channel, voltage-dependent, beta 3 subunit	12
UBE2V2	-397088516232964	hmMSI-H	0.000399437879007801	0.0242946736738604	ubiquitin-conjugating enzyme E2 variant 2	8
CD9	-396990175262704	hmMSI-H	0.000400527036792638	0.0242946736738604	CD9 molecule	12
SLC26A4	-396748539695636	hmMSI-H	0.000403215595015583	0.0242946736738604	solute carrier family 26, member 4	7
SOS1	-396687251710538	hmMSI-H	0.000403900320488906	0.0242946736738604	son of sevenless homolog 1 (Drosophila)	2
CMPK1	-396583326463303	hmMSI-H	0.000405064003751702	0.0242946736738604	cytidine monophosphate (UMP-CMP) kinase 1, cytosolic	1
LCOR	-396499005317434	hmMSI-H	0.000406010585579346	0.0242946736738604	ligand dependent nuclear receptor corepressor	10
UBE2K	-396474057758069	hmMSI-H	0.000406291059666768	0.0242946736738604	ubiquitin-conjugating enzyme E2K	4
TTLL4	-396472815646146	hmMSI-H	0.000406305029124119	0.0242946736738604	tubulin tyrosine ligase-like family, member 4	2
GNG8	-396428997965772	hmMSI-H	0.000406798127305784	0.0242946736738604	guanine nucleotide binding protein (G protein), gamma 8	19
LPPR2	-396325220279819	hmMSI-H	0.000407968318199596	0.0242946736738604	lipid phosphate phosphatase-related protein type 2	19
SNORD114-13	-396303475388028	hmMSI-H	0.000408213929593413	0.0242946736738604	small nucleolar RNA, C/D box 114-13	14
LINC00244	396791560019748	SAC	0.000402735639735237	0.0242946736738604	long intergenic non-protein coding RNA 244	7
RAPGEF1	396944460171363	SAC	0.000401034335766333	0.0242946736738604	Rap guanine nucleotide exchange factor (GEF) 1	9
C1orf174	397698418354846	SAC	0.000392747505059311	0.0242946736738604	chromosome 1 open reading frame 174	1
IQCK	398716752749347	SAC	0.000381820622264798	0.0242946736738604	IQ motif containing K	16
STARD13	-395455207941735	hmMSI-H	0.000417909023409902	0.0246748875507036	StAR-related lipid transfer (START) domain containing 13	13
C8orf33	-395423620849563	hmMSI-H	0.00041827436099417	0.0246748875507036	chromosome 8 open reading frame 33	8
ABCB6	-395363222238136	hmMSI-H	0.000418973804409626	0.0246748875507036	ATP-binding cassette, sub-family B (MDR/TAP), member 6	2
TASP1	-395162088106704	hmMSI-H	0.000421311293687925	0.0246748875507036	taspase, threonine aspartase, 1	20
TXK	395240901498411	SAC	0.000420393843299273	0.0246748875507036	TXK tyrosine kinase	4
P2RX5	-395036740874479	hmMSI-H	0.000422774473431096	0.0246819764012631	purinergic receptor P2X, ligand-gated ion channel, 5	17
ANGEL2	-394498777505925	hmMSI-H	0.00042911080624348	0.0249722401566442	angel homolog 2 (Drosophila)	1
RAB20	-394076746902756	hmMSI-H	0.000434146607345227	0.0249722401566442	RAB20, member RAS oncogene family	13
RPS15A	-393967592711401	hmMSI-H	0.000435458454079955	0.0249722401566442	ribosomal protein S15a	16
MMAB	-393852960663271	hmMSI-H	0.00043684031096779	0.0249722401566442	methylmalonic aciduria (cobalamin deficiency) cblB type	12
ERBB3	-393809555422553	hmMSI-H	0.000437364668045132	0.0249722401566442	v-erb-b2 erythroblastic leukemia viral oncogene homolog 3 (avian)	12
SRMS	-393638567071817	hmMSI-H	0.00043943629137908	0.0249722401566442	src-related kinase lacking C-terminal regulatory tyrosine and N-terminal myristylation sites	20
TPRG1	-393537862284825	hmMSI-H	0.000440660877705565	0.0249722401566442	tumor protein p63 regulated 1	3
RAB13	-393392375849158	hmMSI-H	0.000442435914285039	0.0249722401566442	RAB13, member RAS oncogene family	1
KIAA0040	-39410597258599	hmMSI-H	0.000433796021455136	0.0249722401566442	KIAA0040	1
MTMR6	-39351412806503	hmMSI-H	0.000440949975460574	0.0249722401566442	myotubularin related protein 6	13
RBP4	-39337212527459	hmMSI-H	0.000442683539481566	0.0249722401566442	retinol binding protein 4, plasma	10
SPTA1	-392321710189678	hmMSI-H	0.000455715692483921	0.0255365952983785	spectrin, alpha, erythrocytic 1 (elliptocytosis 2)	1
BTBD8	-392094372011308	hmMSI-H	0.000458585213465753	0.0255365952983785	BTB (POZ) domain containing 8	1
MKRN2	-391984656454842	hmMSI-H	0.000459976386666731	0.0255365952983785	makorin ring finger protein 2	3
ANXA2	-391813810036101	hmMSI-H	0.00046215091003983	0.0255365952983785	annexin A2	15
HRCT1	-391654699691542	hmMSI-H	0.000464185097228286	0.0255365952983785	histidine rich carboxyl terminus 1	9
SLC12A2	-391570190882949	hmMSI-H	0.000465269079726122	0.0255365952983785	solute carrier family 12 (sodium/potassium/chloride transporters), member 2	5
GIGYF2	-391567731631511	hmMSI-H	0.000465300661235265	0.0255365952983785	GRB10 interacting GYF protein 2	2
PCGF5	-391554986765482	hmMSI-H	0.000465464363367361	0.0255365952983785	polycomb group ring finger 5	10
F12	-391407860444422	hmMSI-H	0.000467358218290689	0.0255365952983785	coagulation factor XII (Hageman factor)	5
PROSER1	-391361029358175	hmMSI-H	0.000467962621835429	0.0255365952983785	proline and serine rich 1	13
ZNF668	392439941441621	SAC	0.0004542302968791	0.0255365952983785	zinc finger protein 668	16
ADC	-390672567869048	hmMSI-H	0.000476936636263532	0.0258727573477473	arginine decarboxylase	1
TPTE2P3	-39077689421414	hmMSI-H	0.000475566016875761	0.0258727573477473	transmembrane phosphoinositide 3-phosphatase and tensin homolog 2 pseudogene 3	13
RLF	-390412902599649	hmMSI-H	0.000480364860107254	0.0259820875805071	rearranged L-myc fusion	1
S100P	-390159629461702	hmMSI-H	0.000483731896686661	0.0260874767743921	S100 calcium binding protein P	4
PAQR4	-38983416472144	hmMSI-H	0.000488092545368623	0.0262456780974531	progestin and adipoQ receptor family member IV	16
ARID5A	-389619432052889	hmMSI-H	0.000490990596533013	0.026255013974734	AT rich interactive domain 5A (MRF1-like)	2
ZMYND10	-389505655746821	hmMSI-H	0.000492532941741269	0.026255013974734	zinc finger, MYND-type containing 10	3
ERMN	-389464718165348	hmMSI-H	0.00049308904700054	0.026255013974734	ermin, ERM-like protein	2
PLEK2	-389399453905594	hmMSI-H	0.00049397688065568	0.026255013974734	pleckstrin 2	14
MIRLET7BHG	-389209003170851	hmMSI-H	0.000496576652216469	0.0262742370523277	MIRLET7B host gene (non-protein coding)	22
LOC338799	-389163775317727	hmMSI-H	0.0004971960029478	0.0262742370523277	uncharacterized LOC338799	12
2002-09-01	-388836390743025	hmMSI-H	0.000501701777954062	0.0264201977563802	septin 2	2
LOC100132111	-388754765107971	hmMSI-H	0.000502831387424311	0.0264201977563802	uncharacterized LOC100132111	1
PDSS1	-388330121701517	hmMSI-H	0.00050874820551119	0.0266549273485777	prenyl (decaprenyl) diphosphate synthase, subunit 1	10
LGALS7B	-38769608933662	hmMSI-H	0.000517709390212402	0.0270473741079718	lectin, galactoside-binding, soluble, 7B	19
CCDC90A	-387241570176859	hmMSI-H	0.000524228115292767	0.0272599082705684	coiled-coil domain containing 90A	6
SLC36A1	-387205966538101	hmMSI-H	0.000524742116790714	0.0272599082705684	solute carrier family 36 (proton/amino acid symporter), member 1	5
SAMD8	-386812264069374	hmMSI-H	0.000530458831878642	0.0274219685610646	sterile alpha motif domain containing 8	10
ZNF491	-386785888602672	hmMSI-H	0.00053084398084497	0.0274219685610646	zinc finger protein 491	19
MARCH6	-386540425672482	hmMSI-H	0.000534441489185096	0.0275304733504592	membrane-associated ring finger (C3HC4) 6, E3 ubiquitin protein ligase	5
SNORD114-29	-386350226241683	hmMSI-H	0.00053724541876871	0.0275382090375107	small nucleolar RNA, C/D box 114-29	14
GNG13	-386282245616199	hmMSI-H	0.000538251073769686	0.0275382090375107	guanine nucleotide binding protein (G protein), gamma 13	16
ANKRD13A	-386159681575539	hmMSI-H	0.000540068842789312	0.0275382090375107	ankyrin repeat domain 13A	12
MALL	-385971034645454	hmMSI-H	0.000542878420337007	0.0275382090375107	mal, T-cell differentiation protein-like	2
POMT1	-385950824104364	hmMSI-H	0.000543180267410324	0.0275382090375107	protein-O-mannosyltransferase 1	9
LOC284023	-385582046028766	hmMSI-H	0.000548716882825553	0.0275382090375107	uncharacterized LOC284023	17
EFNA1	-385386514362417	hmMSI-H	0.000551674795828741	0.0275382090375107	ephrin-A1	1
ZNF589	-385354960684408	hmMSI-H	0.000552153582026265	0.0275382090375107	zinc finger protein 589	3
C5orf45	-385176913631593	hmMSI-H	0.00055486282881287	0.0275382090375107	chromosome 5 open reading frame 45	5
FAM108C1	-385106980669054	hmMSI-H	0.000555930507778214	0.0275382090375107	family with sequence similarity 108, member C1	15
ZNF169	-384758899253198	hmMSI-H	0.00056127463804883	0.0275382090375107	zinc finger protein 169	9
LRCH1	-384705296888841	hmMSI-H	0.000562102044741182	0.0275382090375107	leucine-rich repeats and calponin homology (CH) domain containing 1	13
DNAJA4	-384579016894619	hmMSI-H	0.000564056014010903	0.0275382090375107	DnaJ (Hsp40) homolog, subfamily A, member 4	15
FLJ33630	-384537341959553	hmMSI-H	0.000564702317194372	0.0275382090375107	uncharacterized LOC644873	5
CES5A	-384513498216235	hmMSI-H	0.00056507241577854	0.0275382090375107	carboxylesterase 5A	16
TTC3	-384292096596231	hmMSI-H	0.000568520301062648	0.0275382090375107	tetratricopeptide repeat domain 3	21
CNTD2	-384201184964802	hmMSI-H	0.000569942006984556	0.0275382090375107	cyclin N-terminal domain containing 2	19
RNF43	-384175365654602	hmMSI-H	0.000570346410200492	0.0275382090375107	ring finger protein 43	17
FAM153B	-384086784211525	hmMSI-H	0.000571735975441586	0.0275382090375107	family with sequence similarity 153, member B	5
PI4KAP1	-384015156963813	hmMSI-H	0.000572861998356774	0.0275382090375107	phosphatidylinositol 4-kinase, catalytic, alpha pseudogene 1	22
CAMK1	-383877595145376	hmMSI-H	0.00057503062574198	0.0275382090375107	calcium/calmodulin-dependent protein kinase I	3
FAM54B	-383851987365899	hmMSI-H	0.000575435209652346	0.0275382090375107	family with sequence similarity 54, member B	1
TTLL5	-383843415620204	hmMSI-H	0.000575570698928643	0.0275382090375107	tubulin tyrosine ligase-like family, member 5	14
OR6K3	-383783386779954	hmMSI-H	0.000576520417587907	0.0275382090375107	olfactory receptor, family 6, subfamily K, member 3	1
FBXO2	-38391155111275	hmMSI-H	0.000574494574804101	0.0275382090375107	F-box protein 2	1
HOXD12	383920469356771	SAC	0.00057435386650939	0.0275382090375107	homeobox D12	2
GBP1	384547004716498	SAC	0.000564552400890596	0.0275382090375107	guanylate binding protein 1, interferon-inducible	1
BRDT	384585663179924	SAC	0.000563953008881845	0.0275382090375107	bromodomain, testis-specific	1
SECISBP2L	-38324423510854	hmMSI-H	0.000585119199002859	0.0278045014719963	SECIS binding protein 2-like	15
NPBWR1	383334056523672	SAC	0.000583678023582127	0.0278045014719963	neuropeptides B/W receptor 1	8
WISP2	-383025286636042	hmMSI-H	0.000588646769630928	0.0278440184557726	WNT1 inducible signaling pathway protein 2	20
SCN7A	-382949503481437	hmMSI-H	0.000589872571793021	0.0278440184557726	sodium channel, voltage-gated, type VII, alpha subunit	2
CEP152	-382885455024804	hmMSI-H	0.000590910505608542	0.0278440184557726	centrosomal protein 152kDa	15
SLC6A12	-382817903745491	hmMSI-H	0.000592007135193425	0.0278440184557726	solute carrier family 6 (neurotransmitter transporter, betaine/GABA), member 12	12
PBX1	382493148597837	SAC	0.000597307003247246	0.028021621912543	pre-B-cell leukemia homeobox 1	1
PRSS8	-382095139083613	hmMSI-H	0.000603865512202129	0.0281406752385794	protease, serine, 8	16
PATL1	-382060755224252	hmMSI-H	0.000604435384406682	0.0281406752385794	protein associated with topoisomerase II homolog 1 (yeast)	11
LYPD3	-38210956040232	hmMSI-H	0.00060362665179108	0.0281406752385794	LY6/PLAUR domain containing 3	19
ABHD10	-381863594095743	hmMSI-H	0.000607713242877615	0.0281507469433737	abhydrolase domain containing 10	3
LOC644145	381884045593753	SAC	0.000607372426574422	0.0281507469433737	exocyst complex component 1 pseudogene	4
C8orf4	-381728101589382	hmMSI-H	0.000609975889954662	0.0281746919008687	chromosome 8 open reading frame 4	8
HNMT	-381558105074937	hmMSI-H	0.000612826359997144	0.0281746919008687	histamine N-methyltransferase	2
TRH	381593435360331	SAC	0.000612232880732543	0.0281746919008687	thyrotropin-releasing hormone	3
DNAAF1	-381369651104285	hmMSI-H	0.00061600150814521	0.02825004422641	dynein, axonemal, assembly factor 1	16
GSPT1	-381191708463473	hmMSI-H	0.000619014282696822	0.0282780985369835	G1 to S phase transition 1	16
PRUNE	-38115199601721	hmMSI-H	0.000619688619380334	0.0282780985369835	prune homolog (Drosophila)	1
KXD1	-380475257626787	hmMSI-H	0.000631290707293373	0.028720533323235	KxDL motif containing 1	19
TMEM59	-38040497774178	hmMSI-H	0.000632507666988047	0.028720533323235	transmembrane protein 59	1
MYCN	380105704433007	SAC	0.000637715516170287	0.0288856855723438	v-myc myelocytomatosis viral related oncogene, neuroblastoma derived (avian)	2
LHFPL3-AS2	-379860885902733	hmMSI-H	0.000642006832737698	0.0290086134006051	LHFPL3 antisense RNA 2	7
CTNNBL1	-379697257394774	hmMSI-H	0.000644890689251297	0.0290674994493416	catenin, beta like 1	20
DKK4	-379539443864617	hmMSI-H	0.000647684022791044	0.0291220273328296	dickkopf homolog 4 (Xenopus laevis)	8
NCKIPSD	-379181500704007	hmMSI-H	0.000654063483550851	0.0293371401524394	NCK interacting protein with SH3 domain	3
SH3BP4	-378854251354607	hmMSI-H	0.000659949475142844	0.0294403338726236	SH3-domain binding protein 4	2
DDOST	-378749730724198	hmMSI-H	0.000661840265734785	0.0294403338726236	dolichyl-diphosphooligosaccharide--protein glycosyltransferase	1
PROX2	-378700173442982	hmMSI-H	0.00066273860712914	0.0294403338726236	prospero homeobox 2	14
SERINC1	-378698568960252	hmMSI-H	0.000662767711977497	0.0294403338726236	serine incorporator 1	6
SS18L2	-37838940744197	hmMSI-H	0.000668399120743156	0.029618939350522	synovial sarcoma translocation gene on chromosome 18-like 2	3
GATSL2	-378190872978688	hmMSI-H	0.000672040007118222	0.0297086916608272	GATS protein-like 2	7
PPP1R3G	-377905478386684	hmMSI-H	0.000677307688021073	0.0298162984240939	protein phosphatase 1, regulatory subunit 3G	6
RASGEF1C	-377749470631203	hmMSI-H	0.000680204193637909	0.0298162984240939	RasGEF domain family, member 1C	5
SPRR4	-377619440152006	hmMSI-H	0.000682627614116682	0.0298162984240939	small proline-rich protein 4	1
ATL2	-377521989709364	hmMSI-H	0.000684449343117218	0.0298162984240939	atlastin GTPase 2	2
ELK4	-377389060952214	hmMSI-H	0.000686941940085716	0.0298162984240939	ELK4, ETS-domain protein (SRF accessory protein 1)	1
DCTN4	-377361430359348	hmMSI-H	0.000687461160884993	0.0298162984240939	dynactin 4 (p62)	5
SORD	-377234051176156	hmMSI-H	0.000689859758070447	0.0298162984240939	sorbitol dehydrogenase	15
IDO1	-377217592412462	hmMSI-H	0.000690170276920809	0.0298162984240939	indoleamine 2,3-dioxygenase 1	8
CCL20	-377190193483041	hmMSI-H	0.000690687500199238	0.0298162984240939	chemokine (C-C motif) ligand 20	2
AIDA	-37737558553736	hmMSI-H	0.000687195115843366	0.0298162984240939	axin interactor, dorsalization associated	1
FN3K	-376975153030158	hmMSI-H	0.000694760060637984	0.029921867716938	fructosamine 3 kinase	17
DNAJC15	-376732761164904	hmMSI-H	0.000699378667936116	0.0299755365349982	DnaJ (Hsp40) homolog, subfamily C, member 15	13
CYP3A5	-376601604768802	hmMSI-H	0.000701890218128857	0.0299755365349982	cytochrome P450, family 3, subfamily A, polypeptide 5	7
ECM1	-376522669771227	hmMSI-H	0.000703405999109128	0.0299755365349982	extracellular matrix protein 1	1
HGD	-376482911800147	hmMSI-H	0.000704170674570713	0.0299755365349982	homogentisate 1,2-dioxygenase	3
LRRC59	-376459753974698	hmMSI-H	0.000704616448220617	0.0299755365349982	leucine rich repeat containing 59	17
ARID5B	-376206131939896	hmMSI-H	0.000709516539851806	0.0299755365349982	AT rich interactive domain 5B (MRF1-like)	10
C7orf43	-376146765749592	hmMSI-H	0.000710668306471392	0.0299755365349982	chromosome 7 open reading frame 43	7
SPATA24	-37616735999593	hmMSI-H	0.000710268550254568	0.0299755365349982	spermatogenesis associated 24	5
PKIG	-37614636310144	hmMSI-H	0.000710676124483915	0.0299755365349982	protein kinase (cAMP-dependent, catalytic) inhibitor gamma	20
ARHGEF38	-3757954844383	hmMSI-H	0.00071752089487072	0.0301949868573742	Rho guanine nucleotide exchange factor (GEF) 38	4
GTF2B	-375358696067407	hmMSI-H	0.000726131304192613	0.0303063238426518	general transcription factor IIB	1
C7orf53	-375343455837934	hmMSI-H	0.000726433544400545	0.0303063238426518	chromosome 7 open reading frame 53	7
FGD6	-374939794015161	hmMSI-H	0.000734483601199602	0.0303063238426518	FYVE, RhoGEF and PH domain containing 6	12
CD1B	-374909869917114	hmMSI-H	0.000735083811052314	0.0303063238426518	CD1b molecule	1
COL28A1	-374881990204577	hmMSI-H	0.00073564344488282	0.0303063238426518	collagen, type XXVIII, alpha 1	7
GALNTL5	-374869141418057	hmMSI-H	0.000735901500214421	0.0303063238426518	UDP-N-acetyl-alpha-D-galactosamine:polypeptide N-acetylgalactosaminyltransferase-like 5	7
ITGAV	-374852176301646	hmMSI-H	0.000736242363035713	0.0303063238426518	integrin, alpha V	2
TRAF4	-374824673426946	hmMSI-H	0.000736795276952154	0.0303063238426518	TNF receptor-associated factor 4	17
MIR138-1	-374793044214494	hmMSI-H	0.000737431646029004	0.0303063238426518	microRNA 138-1	3
IL17D	-374711642389842	hmMSI-H	0.000739071885206664	0.0303063238426518	interleukin 17D	13
C14orf182	-374703441781948	hmMSI-H	0.000739237323507654	0.0303063238426518	chromosome 14 open reading frame 182	14
EMC7	-374668515465986	hmMSI-H	0.000739942327642777	0.0303063238426518	ER membrane protein complex subunit 7	15
CENPL	-374166974899561	hmMSI-H	0.000750138641121463	0.0304816225875011	centromere protein L	1
MSLN	-374152240610047	hmMSI-H	0.00075044024789584	0.0304816225875011	mesothelin	16
GSTO2	-374132116810121	hmMSI-H	0.000750852367163567	0.0304816225875011	glutathione S-transferase omega 2	10
FAM213A	-37414763812889	hmMSI-H	0.000750534483588921	0.0304816225875011	family with sequence similarity 213, member A	10
GARS	-373913944375806	hmMSI-H	0.000755334529607323	0.0305435563438402	glycyl-tRNA synthetase	7
VSX1	373896223283326	SAC	0.000755699735532751	0.0305435563438402	visual system homeobox 1	20
MRPL13	-373788423532275	hmMSI-H	0.000757925037346137	0.0305663189403409	mitochondrial ribosomal protein L13	8
PNPT1	-373599777860017	hmMSI-H	0.00076183459215673	0.0306567574393047	polyribonucleotide nucleotidyltransferase 1	2
SRP9	-373226599738662	hmMSI-H	0.000769626361855821	0.0307099265772895	signal recognition particle 9kDa	1
KLC3	-373158719556986	hmMSI-H	0.000771051978570429	0.0307099265772895	kinesin light chain 3	19
REXO2	-373028345495552	hmMSI-H	0.000773797300888231	0.0307099265772895	REX2, RNA exonuclease 2 homolog (S. cerevisiae)	11
SLC22A4	-372773408492339	hmMSI-H	0.000779193092794711	0.0307099265772895	solute carrier family 22 (organic cation/ergothioneine transporter), member 4	5
ENTPD2	-372567577365688	hmMSI-H	0.000783576247238901	0.0307099265772895	ectonucleoside triphosphate diphosphohydrolase 2	9
MLL3	-372523380311767	hmMSI-H	0.00078452054349264	0.0307099265772895	myeloid/lymphoid or mixed-lineage leukemia 3	7
POLR2D	-372486427650482	hmMSI-H	0.000785310908853514	0.0307099265772895	polymerase (RNA) II (DNA directed) polypeptide D	2
NXPH4	-372409190511969	hmMSI-H	0.000786965405347549	0.0307099265772895	neurexophilin 4	12
KDELR2	-372347603997916	hmMSI-H	0.000788287079785756	0.0307099265772895	KDEL (Lys-Asp-Glu-Leu) endoplasmic reticulum protein retention receptor 2	7
MMP20	-372034364507588	hmMSI-H	0.0007950428388265	0.0307099265772895	matrix metallopeptidase 20	11
KDELR3	-371877687029827	hmMSI-H	0.000798443064389043	0.0307099265772895	KDEL (Lys-Asp-Glu-Leu) endoplasmic reticulum protein retention receptor 3	22
EYA1	-371695325204973	hmMSI-H	0.000802418511592429	0.0307099265772895	eyes absent homolog 1 (Drosophila)	8
ZDHHC23	-371642841043113	hmMSI-H	0.000803566218607323	0.0307099265772895	zinc finger, DHHC-type containing 23	3
PRAP1	-371623772790321	hmMSI-H	0.000803983592475388	0.0307099265772895	proline-rich acidic protein 1	10
NET1	-371442494897088	hmMSI-H	0.000807962025276659	0.0307099265772895	neuroepithelial cell transforming 1	10
OR2W1	-371394788178086	hmMSI-H	0.000809012204394651	0.0307099265772895	olfactory receptor, family 2, subfamily W, member 1	6
FIP1L1	-371243683265701	hmMSI-H	0.000812347282556338	0.0307099265772895	FIP1 like 1 (S. cerevisiae)	4
MTVR2	-371242926711716	hmMSI-H	0.000812364014266966	0.0307099265772895	mouse mammary tumor virus receptor homolog 2	17
TPM1	-371145695654985	hmMSI-H	0.000814517137943555	0.0307099265772895	tropomyosin 1 (alpha)	15
CCDC147	-371101810982156	hmMSI-H	0.000815490754872456	0.0307099265772895	coiled-coil domain containing 147	10
MAP4K3	-371023831851919	hmMSI-H	0.000817223578343056	0.0307099265772895	mitogen-activated protein kinase kinase kinase kinase 3	2
ITGB8	-370931889291736	hmMSI-H	0.000819271292888384	0.0307099265772895	integrin, beta 8	7
MYBPHL	-370899586694681	hmMSI-H	0.000819991909697108	0.0307099265772895	myosin binding protein H-like	1
MIA	-370878786847753	hmMSI-H	0.000820456245660595	0.0307099265772895	melanoma inhibitory activity	19
TTLL6	-370633868067309	hmMSI-H	0.000825943085314973	0.0307099265772895	tubulin tyrosine ligase-like family, member 6	17
ANKDD1A	-370588180683152	hmMSI-H	0.000826970547499664	0.0307099265772895	ankyrin repeat and death domain containing 1A	15
SLC45A2	-370541374464776	hmMSI-H	0.000828024460123125	0.0307099265772895	solute carrier family 45, member 2	5
AGR2	-370473004424186	hmMSI-H	0.000829566262542585	0.0307099265772895	anterior gradient 2 homolog (Xenopus laevis)	7
ITGA3	-370442851839797	hmMSI-H	0.000830247115707727	0.0307099265772895	integrin, alpha 3 (antigen CD49C, alpha 3 subunit of VLA-3 receptor)	17
PDE6D	-370382000599452	hmMSI-H	0.000831622807802619	0.0307099265772895	phosphodiesterase 6D, cGMP-specific, rod, delta	2
EIF4B	-37305268713075	hmMSI-H	0.000773284011203411	0.0307099265772895	eukaryotic translation initiation factor 4B	12
RPF1	-37302739346757	hmMSI-H	0.000773817382945577	0.0307099265772895	ribosome production factor 1 homolog (S. cerevisiae)	1
FAM110D	-37236498290621	hmMSI-H	0.000787913901975761	0.0307099265772895	family with sequence similarity 110, member D	1
ATP6AP1L	-37228499515772	hmMSI-H	0.000789632907548662	0.0307099265772895	ATPase, H+ transporting, lysosomal accessory protein 1-like	5
PPP1R1B	-37091499471632	hmMSI-H	0.000819648105691868	0.0307099265772895	protein phosphatase 1, regulatory (inhibitor) subunit 1B	17
KIAA0907	-37087932366802	hmMSI-H	0.000820444258466028	0.0307099265772895	KIAA0907	1
MCU	-37038938435149	hmMSI-H	0.000831455761815662	0.0307099265772895	mitochondrial calcium uniporter	10
MMP21	-371512672933	hmMSI-H	0.000806419589579061	0.0307099265772895	matrix metallopeptidase 21	10
GDAP1L1	37308538506415	SAC	0.000772595034554889	0.0307099265772895	ganglioside induced differentiation associated protein 1-like 1	20
AQP5	371184698115929	SAC	0.000813652785849163	0.0307099265772895	aquaporin 5	12
C1orf162	372928455157379	SAC	0.000775907153084097	0.0307099265772895	chromosome 1 open reading frame 162	1
INHBA-AS1	-370215130514835	hmMSI-H	0.000835406700647906	0.0307373472749067	INHBA antisense RNA 1	7
C11orf24	-370201866376195	hmMSI-H	0.000835708191269893	0.0307373472749067	chromosome 11 open reading frame 24	11
ZMYM1	-369972605708747	hmMSI-H	0.00084093597884515	0.0308678895228789	zinc finger, MYM-type 1	1
CLC	-369208885225494	hmMSI-H	0.000858581350477748	0.031243372943196	Charcot-Leyden crystal protein	19
YOD1	-369174556008741	hmMSI-H	0.000859382905491533	0.031243372943196	YOD1 OTU deubiquinating enzyme 1 homolog (S. cerevisiae)	1
DMPK	-368972141663933	hmMSI-H	0.000864123901100352	0.031243372943196	dystrophia myotonica-protein kinase	19
SLAIN2	-368960757337154	hmMSI-H	0.000864391301266812	0.031243372943196	SLAIN motif family, member 2	4
MRPL33	-368833499843206	hmMSI-H	0.000867385862424253	0.031243372943196	mitochondrial ribosomal protein L33	2
WDR34	-368695841606177	hmMSI-H	0.000870636522523648	0.031243372943196	WD repeat domain 34	9
VPS37B	-368596365185944	hmMSI-H	0.000872992924471543	0.031243372943196	vacuolar protein sorting 37 homolog B (S. cerevisiae)	12
AOC3	-368570267457785	hmMSI-H	0.000873612154374611	0.031243372943196	amine oxidase, copper containing 3 (vascular adhesion protein 1)	17
SPATA6	-368533114985975	hmMSI-H	0.000874494420549717	0.031243372943196	spermatogenesis associated 6	1
SIK2	-368513929650662	hmMSI-H	0.000874950357028055	0.031243372943196	salt-inducible kinase 2	11
ANKS6	-36858463493754	hmMSI-H	0.000873271199369438	0.031243372943196	ankyrin repeat and sterile alpha motif domain containing 6	9
LOC285033	368548811305298	SAC	0.00087412157174179	0.031243372943196	uncharacterized LOC285033	2
ZNF154	368743977978456	SAC	0.000869498486670533	0.031243372943196	zinc finger protein 154	19
PREX2	368836907516654	SAC	0.000867305543478665	0.031243372943196	phosphatidylinositol-3,4,5-trisphosphate-dependent Rac exchange factor 2	8
ZC2HC1C	-368401712299892	hmMSI-H	0.000877621816167141	0.0312780333320033	zinc finger, C2HC-type containing 1C	14
NFKBIZ	-368174290289762	hmMSI-H	0.000883060184974644	0.0314109802740497	nuclear factor of kappa light polypeptide gene enhancer in B-cells inhibitor, zeta	3
DAZAP1	-368059697710605	hmMSI-H	0.000885812845271214	0.0314480660705359	DAZ associated protein 1	19
ZDHHC13	-367750715847585	hmMSI-H	0.000893276603235993	0.0315465382170764	zinc finger, DHHC-type containing 13	11
GON4L	-367748851684543	hmMSI-H	0.000893321818842805	0.0315465382170764	gon-4-like (C. elegans)	1
GPSM1	-367731911337959	hmMSI-H	0.000893732811913909	0.0315465382170764	G-protein signaling modulator 1	9
C5orf43	-367570260742624	hmMSI-H	0.000897663901716733	0.0315641283987968	chromosome 5 open reading frame 43	5
MFSD12	367571673790577	SAC	0.000897629465918955	0.0315641283987968	major facilitator superfamily domain containing 12	19
IL29	-367447764089133	hmMSI-H	0.000900654013380055	0.0316070311198098	interleukin 29 (interferon, lambda 1)	19
OR5AC2	-367375320739732	hmMSI-H	0.00090242688833723	0.0316070311198098	olfactory receptor, family 5, subfamily AC, member 2	3
C12orf29	-367239542914859	hmMSI-H	0.000905758858082642	0.0316070311198098	chromosome 12 open reading frame 29	12
RTDR1	-36726110174629	hmMSI-H	0.000905229010124393	0.0316070311198098	rhabdoid tumor deletion region gene 1	22
PCGF1	-367101787500881	hmMSI-H	0.000909151571514191	0.0316653359851249	polycomb group ring finger 1	2
ACSS2	-367004096788875	hmMSI-H	0.00091156502915478	0.0316893778566284	acyl-CoA synthetase short-chain family member 2	20
NOXO1	-366880371830172	hmMSI-H	0.000914630599785783	0.0317359560944539	NADPH oxidase organizer 1	16
CORIN	-366779591356169	hmMSI-H	0.000917135067356285	0.031762926344034	corin, serine peptidase	4
RNF167	36665153207424	SAC	0.000920327045237812	0.031813560830683	ring finger protein 167	17
THOC6	-3665756122045	hmMSI-H	0.000922224500028322	0.031819340629495	THO complex 6 homolog (Drosophila)	16
SLAMF8	366475939210974	SAC	0.000924721383578406	0.0318457420299754	SLAM family member 8	1
MTAP	-366329992849437	hmMSI-H	0.000928389300467024	0.0319122976366141	methylthioadenosine phosphorylase	9
BPTF	-365545598129675	hmMSI-H	0.000948346022747125	0.0325374689520889	bromodomain PHD finger transcription factor	17
PLCD4	-365213431284843	hmMSI-H	0.000956922077303814	0.032709659854307	phospholipase C, delta 4	2
GRAMD3	-36523018410827	hmMSI-H	0.00095648774683477	0.032709659854307	GRAM domain containing 3	5
PRR15L	-365117988790521	hmMSI-H	0.000959400156664476	0.0327192319511908	proline rich 15-like	17
RHOC	-365065697997736	hmMSI-H	0.000960760481437904	0.0327192319511908	ras homolog family member C	1
MRPS28	-364911365047611	hmMSI-H	0.000964786322809456	0.032738730504292	mitochondrial ribosomal protein S28	8
FURIN	-364907263924115	hmMSI-H	0.000964893525466354	0.032738730504292	furin (paired basic amino acid cleaving enzyme)	15
GNPNAT1	-364502766348812	hmMSI-H	0.000975524037233894	0.0328614947166242	glucosamine-phosphate N-acetyltransferase 1	14
RNF2	-364463679524378	hmMSI-H	0.000976557273168168	0.0328614947166242	ring finger protein 2	1
C15orf44	-364454757581207	hmMSI-H	0.000976793268078124	0.0328614947166242	chromosome 15 open reading frame 44	15
KIFC3	-364341615400484	hmMSI-H	0.000979790806271973	0.0328614947166242	kinesin family member C3	16
DCDC2B	-364335109349875	hmMSI-H	0.00097996344589223	0.0328614947166242	doublecortin domain containing 2B	1
PAPSS2	-364267245348143	hmMSI-H	0.000981765994856921	0.0328614947166242	3'-phosphoadenosine 5'-phosphosulfate synthase 2	10
LIN7B	-364228104927982	hmMSI-H	0.000982807074178538	0.0328614947166242	lin-7 homolog B (C. elegans)	19
EDNRB	36429086084154	SAC	0.00098113837431389	0.0328614947166242	endothelin receptor type B	13
C17orf62	364137778010267	SAC	0.000985213733089145	0.0328821788593637	chromosome 17 open reading frame 62	17
CLEC4M	-364010795848717	hmMSI-H	0.000988606705587247	0.0329137960036729	C-type lectin domain family 4, member M	19
RUNDC3B	-363967315553723	hmMSI-H	0.000989771106818601	0.0329137960036729	RUN domain containing 3B	7
SNORD32B	-363869761384515	hmMSI-H	0.000992388450935023	0.0329137960036729	small nucleolar RNA, C/D box 32B	6
CCDC19	-363750510042351	hmMSI-H	0.000995597048628756	0.0329137960036729	coiled-coil domain containing 19	1
C1orf210	-363477738639588	hmMSI-H	0.00100297418461934	0.0329137960036729	chromosome 1 open reading frame 210	1
HLCS	-363466818472106	hmMSI-H	0.00100327062362167	0.0329137960036729	holocarboxylase synthetase (biotin-(proprionyl-CoA-carboxylase (ATP-hydrolysing)) ligase)	21
CLRN3	-363451219650621	hmMSI-H	0.00100369421690616	0.0329137960036729	clarin 3	10
IER5	-363359095433239	hmMSI-H	0.00100619943471853	0.0329137960036729	immediate early response 5	1
GPD1L	-363239880809701	hmMSI-H	0.00100945035527723	0.0329137960036729	glycerol-3-phosphate dehydrogenase 1-like	3
MRPS35	-363199223246162	hmMSI-H	0.00101056139488179	0.0329137960036729	mitochondrial ribosomal protein S35	12
BAK1	-363187943007651	hmMSI-H	0.00101086985751572	0.0329137960036729	BCL2-antagonist/killer 1	6
TINAG	-363123739133565	hmMSI-H	0.00101262727886042	0.0329137960036729	tubulointerstitial nephritis antigen	6
ODF2L	-363044610794628	hmMSI-H	0.00101479729929758	0.0329137960036729	outer dense fiber of sperm tails 2-like	1
ART5	-36353552633252	hmMSI-H	0.00100140689376333	0.0329137960036729	ADP-ribosyltransferase 5	11
NACC2	363062954697466	SAC	0.00101429383354131	0.0329137960036729	NACC family member 2, BEN and BTB (POZ) domain containing	9
LTC4S	363816987755853	SAC	0.000993807147608616	0.0329137960036729	leukotriene C4 synthase	5
SERPINI1	-362786715522758	hmMSI-H	0.00102190119986123	0.0330858504673381	serpin peptidase inhibitor, clade I (neuroserpin), member 1	3
ZNHIT6	-362521691347851	hmMSI-H	0.00102925173413711	0.033212970884731	zinc finger, HIT-type containing 6	1
PLSCR5	-362385405176565	hmMSI-H	0.00103305162295085	0.033212970884731	phospholipid scramblase family, member 5	3
DLGAP4	-36239700377903	hmMSI-H	0.00103272770516597	0.033212970884731	discs, large (Drosophila) homolog-associated protein 4	20
MOB3A	362445701183286	SAC	0.00103136879260145	0.033212970884731	MOB kinase activator 3A	19
CEACAM20	-362166086046535	hmMSI-H	0.00103919520202973	0.0332859548518909	carcinoembryonic antigen-related cell adhesion molecule 20	19
CDH1	-362109166962883	hmMSI-H	0.00104079540638942	0.0332859548518909	cadherin 1, type 1, E-cadherin (epithelial)	16
RHOT1	-362017189144378	hmMSI-H	0.00104338629396213	0.0332859548518909	ras homolog family member T1	17
RPL23	-361982264133575	hmMSI-H	0.00104437172101909	0.0332859548518909	ribosomal protein L23	17
PPP1R3E	-36223087973979	hmMSI-H	0.00103737651828341	0.0332859548518909	protein phosphatase 1, regulatory subunit 3E	14
S100A16	-361888213147561	hmMSI-H	0.00104702990897462	0.0333129412215283	S100 calcium binding protein A16	1
AP1M2	-361621956914702	hmMSI-H	0.00105459081671393	0.0334955528831938	adaptor-related protein complex 1, mu 2 subunit	19
CSNK1E	-361435748241547	hmMSI-H	0.00105991004643561	0.0335486157555092	casein kinase 1, epsilon	22
BHLHE23	361438705078105	SAC	0.0010598253785908	0.0335486157555092	basic helix-loop-helix family, member e23	20
LOC100268168	-361067000629074	hmMSI-H	0.00107052056964722	0.0337682217423884	uncharacterized LOC100268168	5
ZNF582	361114873675339	SAC	0.00106913725081055	0.0337682217423884	zinc finger protein 582	19
PRG2	-361001035107127	hmMSI-H	0.00107242952479729	0.0337705119195584	proteoglycan 2, bone marrow (natural killer cell activator, eosinophil granule major basic protein)	11
SETD7	-360653861848477	hmMSI-H	0.00108253079049154	0.0339874885248811	SET domain containing (lysine methyltransferase) 7	4
DLX2	-360561909840149	hmMSI-H	0.0010852216190301	0.0339874885248811	distal-less homeobox 2	2
SNX15	-360553104240613	hmMSI-H	0.00108547964082891	0.0339874885248811	sorting nexin 15	11
CWH43	-360444743644663	hmMSI-H	0.00108865969843554	0.0339874885248811	cell wall biogenesis 43 C-terminal homolog (S. cerevisiae)	4
NUP93	-360394740245947	hmMSI-H	0.00109013019197079	0.0339874885248811	nucleoporin 93kDa	16
SORT1	-360224830045041	hmMSI-H	0.0010951412930574	0.0339874885248811	sortilin 1	1
FZD3	-360054413901144	hmMSI-H	0.00110018974546207	0.0339874885248811	frizzled family receptor 3	8
KAZALD1	-360031249907233	hmMSI-H	0.00110087770111162	0.0339874885248811	Kazal-type serine peptidase inhibitor domain 1	10
CDK5RAP3	-359887221536032	hmMSI-H	0.00110516461812901	0.0339874885248811	CDK5 regulatory subunit associated protein 3	17
SLC30A8	-359793452627696	hmMSI-H	0.00110796428574032	0.0339874885248811	solute carrier family 30 (zinc transporter), member 8	8
FIBP	-359792524586292	hmMSI-H	0.00110799202869451	0.0339874885248811	fibroblast growth factor (acidic) intracellular binding protein	11
TMCO2	-359744183452521	hmMSI-H	0.00110943807443696	0.0339874885248811	transmembrane and coiled-coil domains 2	1
ABCF3	-359742037383709	hmMSI-H	0.00110950231295942	0.0339874885248811	ATP-binding cassette, sub-family F (GCN20), member 3	3
TM4SF1	-359573874758984	hmMSI-H	0.00111454717012577	0.0339874885248811	transmembrane 4 L six family member 1	3
OPN3	-359557513892331	hmMSI-H	0.00111503917924434	0.0339874885248811	opsin 3	1
DOCK2	-359462945703039	hmMSI-H	0.00111788719153641	0.0339874885248811	dedicator of cytokinesis 2	5
CNKSR1	-36017214943102	hmMSI-H	0.00109669951418378	0.0339874885248811	connector enhancer of kinase suppressor of Ras 1	1
SLC44A2	-36006841100111	hmMSI-H	0.00109977424267415	0.0339874885248811	solute carrier family 44, member 2	19
TTLL9	-35947610570919	hmMSI-H	0.00111749044333118	0.0339874885248811	tubulin tyrosine ligase-like family, member 9	20
LIN9	-35945485825696	hmMSI-H	0.00111813107980169	0.0339874885248811	lin-9 homolog (C. elegans)	1
ZNF460	360004785689298	SAC	0.00110166418169222	0.0339874885248811	zinc finger protein 460	19
GSS	-359291112548836	hmMSI-H	0.00112308016867453	0.0340070034986548	glutathione synthetase	20
RPS6KC1	-359276202232556	hmMSI-H	0.00112353187482597	0.0340070034986548	ribosomal protein S6 kinase, 52kDa, polypeptide 1	1
GTF2F2	-359006555488202	hmMSI-H	0.00113173124049463	0.0340070034986548	general transcription factor IIF, polypeptide 2, 30kDa	13
POLA2	-358974687553314	hmMSI-H	0.0011327040978721	0.0340070034986548	polymerase (DNA directed), alpha 2, accessory subunit	11
TGM4	-358960462053729	hmMSI-H	0.00113313863242631	0.0340070034986548	transglutaminase 4 (prostate)	3
UHRF1BP1	-358917014987116	hmMSI-H	0.00113446677441358	0.0340070034986548	UHRF1 binding protein 1	6
CYP27B1	-358704995115609	hmMSI-H	0.0011409697260486	0.0340070034986548	cytochrome P450, family 27, subfamily B, polypeptide 1	12
SEC61G	-358698515486921	hmMSI-H	0.00114116903327416	0.0340070034986548	Sec61 gamma subunit	7
TOMM20L	-358632186369357	hmMSI-H	0.00114321119526129	0.0340070034986548	translocase of outer mitochondrial membrane 20 homolog (yeast)-like	14
MEIG1	-358590394172152	hmMSI-H	0.00114449972488081	0.0340070034986548	meiosis expressed gene 1 homolog (mouse)	10
ZSCAN5B	-358562805077073	hmMSI-H	0.00114535111804079	0.0340070034986548	zinc finger and SCAN domain containing 5B	19
PPP1R13B	-358498631401632	hmMSI-H	0.00114733387773665	0.0340070034986548	protein phosphatase 1, regulatory subunit 13B	14
SLC39A10	-358465446869638	hmMSI-H	0.00114836047703451	0.0340070034986548	solute carrier family 39 (zinc transporter), member 10	2
ASXL2	358719771381277	SAC	0.0011405153483118	0.0340070034986548	additional sex combs like 2 (Drosophila)	2
TLR9	358787274526897	SAC	0.00113844182140169	0.0340070034986548	toll-like receptor 9	3
ZNF135	359178461047062	SAC	0.00112649729523439	0.0340070034986548	zinc finger protein 135	19
TFF3	-358383543271058	hmMSI-H	0.00115089806413187	0.0340273559475644	trefoil factor 3 (intestinal)	21
VNN1	-358244559851942	hmMSI-H	0.00115521657084817	0.0340713797646901	vanin 1	6
MIR200A	-358216431234705	hmMSI-H	0.00115609249446257	0.0340713797646901	microRNA 200a	1
LMTK3	-358151002996747	hmMSI-H	0.00115813241621664	0.0340768882147583	lemur tyrosine kinase 3	19
TCAP	-357994695523077	hmMSI-H	0.00116301989872059	0.0341084483895941	titin-cap (telethonin)	17
AVIL	-357957401584599	hmMSI-H	0.00116418896944281	0.0341084483895941	advillin	12
PPARGC1A	-357931192987179	hmMSI-H	0.00116501122385379	0.0341084483895941	peroxisome proliferator-activated receptor gamma, coactivator 1 alpha	4
CYP2C18	-357872000306478	hmMSI-H	0.00116687037403063	0.0341084483895941	cytochrome P450, family 2, subfamily C, polypeptide 18	10
KRTAP1-1	-357820868568778	hmMSI-H	0.00116847865608724	0.0341084483895941	keratin associated protein 1-1	17
OR6Y1	-357727074215709	hmMSI-H	0.00117143441949612	0.0341405372021135	olfactory receptor, family 6, subfamily Y, member 1	1
PTPN22	357569002299518	SAC	0.00117643217433541	0.0342319425411838	protein tyrosine phosphatase, non-receptor type 22 (lymphoid)	1
GGT6	-357350374915474	hmMSI-H	0.00118337856224099	0.0342596575666833	gamma-glutamyltransferase 6	17
DGAT1	-357304648073008	hmMSI-H	0.00118483644439427	0.0342596575666833	diacylglycerol O-acyltransferase 1	8
MEPCE	357364299634064	SAC	0.00118293495383029	0.0342596575666833	methylphosphate capping enzyme	7
ZNF549	357459725859395	SAC	0.00117989923286087	0.0342596575666833	zinc finger protein 549	19
PRSS36	-357213289582553	hmMSI-H	0.00118775438561475	0.0342901148374493	protease, serine, 36	16
HSD3B7	-357070870077283	hmMSI-H	0.00119231707633596	0.0343141017743636	hydroxy-delta-5-steroid dehydrogenase, 3 beta- and steroid delta-isomerase 7	16
GAB1	-35711328172465	hmMSI-H	0.0011909565632166	0.0343141017743636	GRB2-associated binding protein 1	4
ZIK1	356943541725328	SAC	0.00119641066200037	0.0343781126159169	zinc finger protein interacting with K protein 1 homolog (mouse)	19
RETNLB	-356840355961762	hmMSI-H	0.00119973804975409	0.0344199418642398	resistin like beta	3
MAP2K6	-356765303530771	hmMSI-H	0.00120216386218108	0.0344358153045329	mitogen-activated protein kinase kinase 6	17
C5orf62	-356662699594419	hmMSI-H	0.00120548786983663	0.0344431073469658	chromosome 5 open reading frame 62	5
HLA-DOB	-356560346583339	hmMSI-H	0.00120881261591364	0.0344431073469658	major histocompatibility complex, class II, DO beta	6
KHDC1L	-356526619131263	hmMSI-H	0.00120991013301468	0.0344431073469658	KH homology domain containing 1-like	6
LOC282997	356596114858283	SAC	0.00120764974227865	0.0344431073469658	uncharacterized LOC282997	10
WDR59	-356393673478811	hmMSI-H	0.00121424569235232	0.0344908084189922	WD repeat domain 59	16
NSUN7	-356325714187937	hmMSI-H	0.00121646775490755	0.0344908084189922	NOP2/Sun domain family, member 7	4
REP15	-356285692586388	hmMSI-H	0.00121777818153011	0.0344908084189922	RAB15 effector protein	12
SMAD5	-356245735932027	hmMSI-H	0.00121908784515198	0.0344908084189922	SMAD family member 5	5
RELL1	-356041569653637	hmMSI-H	0.00122580114277691	0.0346274700701495	RELT-like 1	4
NSUN3	-355593706954843	hmMSI-H	0.00124065316478923	0.0348680180595554	NOP2/Sun domain family, member 3	3
LGR4	-355490753518903	hmMSI-H	0.00124409185331696	0.0348680180595554	leucine-rich repeat containing G protein-coupled receptor 4	11
ATP1B1	-355489307924683	hmMSI-H	0.00124414020240457	0.0348680180595554	ATPase, Na+/K+ transporting, beta 1 polypeptide	1
SSFA2	-355456029307068	hmMSI-H	0.00124525373620914	0.0348680180595554	sperm specific antigen 2	2
ARHGEF17	-355388776595175	hmMSI-H	0.00124750702094773	0.0348680180595554	Rho guanine nucleotide exchange factor (GEF) 17	11
SECTM1	-355308713297021	hmMSI-H	0.00125019466777221	0.0348680180595554	secreted and transmembrane 1	17
DEFB126	-355170210260946	hmMSI-H	0.00125485732045796	0.0348680180595554	defensin, beta 126	20
LOC100272217	-355160856751596	hmMSI-H	0.00125517280888666	0.0348680180595554	uncharacterized LOC100272217	9
MIR1179	-35520538343367	hmMSI-H	0.00125367163670947	0.0348680180595554	microRNA 1179	15
PDE9A	355173999115947	SAC	0.00125472954642836	0.0348680180595554	phosphodiesterase 9A	21
LINC00520	355339483409271	SAC	0.00124916108262536	0.0348680180595554	long intergenic non-protein coding RNA 520	14
TP53I3	-355078204119956	hmMSI-H	0.00125796397290449	0.0348928468502466	tumor protein p53 inducible protein 3	2
CGA	-35497069483552	hmMSI-H	0.00126160353248561	0.0349410978349554	glycoprotein hormones, alpha polypeptide	6
CDKL2	-354849024145191	hmMSI-H	0.00126573479927218	0.03496706135068	cyclin-dependent kinase-like 2 (CDC2-related kinase)	4
GXYLT1	-354831120265761	hmMSI-H	0.00126634382053034	0.03496706135068	glucoside xylosyltransferase 1	12
C1orf212	-354411721200731	hmMSI-H	0.00128069157503839	0.0352756034080239	chromosome 1 open reading frame 212	1
KRTAP23-1	-354392463090783	hmMSI-H	0.00128135416403262	0.0352756034080239	keratin associated protein 23-1	21
TATDN1	-354303004728832	hmMSI-H	0.00128443639492009	0.0352862147821757	TatD DNase domain containing 1	8
ZNF445	-354217357788243	hmMSI-H	0.0012873940277687	0.0352862147821757	zinc finger protein 445	3
GPR162	-354214410357621	hmMSI-H	0.00128749592815877	0.0352862147821757	G protein-coupled receptor 162	12
MFSD1	-353849410871757	hmMSI-H	0.00130017542691465	0.0354382994591667	major facilitator superfamily domain containing 1	3
SNX16	-35383285969456	hmMSI-H	0.0013007532427916	0.0354382994591667	sorting nexin 16	8
ANXA4	-3538833342501	hmMSI-H	0.00129899190857044	0.0354382994591667	annexin A4	2
ABLIM2	353993341934133	SAC	0.00129516112888736	0.0354382994591667	actin binding LIM protein family, member 2	4
KIAA1279	-353765277492651	hmMSI-H	0.00130311517536003	0.0354501302882708	KIAA1279	10
UPK2	-353653955519132	hmMSI-H	0.00130701482070188	0.0354678195853873	uroplakin 2	11
LMO7	-353632553028476	hmMSI-H	0.00130776584994632	0.0354678195853873	LIM domain 7	13
KIAA1671	-353492026203169	hmMSI-H	0.00131270742117362	0.0354678195853873	KIAA1671	22
ZNF710	-353406274035838	hmMSI-H	0.00131573173289526	0.0354678195853873	zinc finger protein 710	15
ANGPTL4	-353379494732055	hmMSI-H	0.0013166775671601	0.0354678195853873	angiopoietin-like 4	19
C20orf118	-353319455612969	hmMSI-H	0.00131880051592086	0.0354678195853873	chromosome 20 open reading frame 118	20
GPT	-353314589435739	hmMSI-H	0.00131897272614962	0.0354678195853873	glutamic-pyruvate transaminase (alanine aminotransferase)	8
DNAJC11	-353308320960025	hmMSI-H	0.00131919459469304	0.0354678195853873	DnaJ (Hsp40) homolog, subfamily C, member 11	1
IL20RA	-353041544236009	hmMSI-H	0.00132867051717214	0.0356704391398477	interleukin 20 receptor, alpha	6
CYP51A1	-352859574627602	hmMSI-H	0.00133517182430421	0.0357927257273387	cytochrome P450, family 51, subfamily A, polypeptide 1	7
TAS2R41	-352735280486668	hmMSI-H	0.00133963021055112	0.0357936177196222	taste receptor, type 2, member 41	7
ARHGAP27	-352698504347799	hmMSI-H	0.00134095211572908	0.0357936177196222	Rho GTPase activating protein 27	17
C9orf163	-352695944165147	hmMSI-H	0.00134104418753778	0.0357936177196222	chromosome 9 open reading frame 163	9
ITIH4	-352612351418777	hmMSI-H	0.00134405379356602	0.0358219554546074	inter-alpha-trypsin inhibitor heavy chain family, member 4	3
RRBP1	-352492312440483	hmMSI-H	0.00134838700887411	0.0358411872240028	ribosome binding protein 1 homolog 180kDa (dog)	20
PDLIM1	-352484395375634	hmMSI-H	0.00134867327672702	0.0358411872240028	PDZ and LIM domain 1	10
CHD2	-352322962889897	hmMSI-H	0.00135452324077236	0.0359447076447385	chromodomain helicase DNA binding protein 2	15
PAQR6	-351914366994438	hmMSI-H	0.00136943974054811	0.0361709382149717	progestin and adipoQ receptor family member VI	1
PUF60	-351899654043934	hmMSI-H	0.00136997981434983	0.0361709382149717	poly-U binding splicing factor 60KDa	8
MAP4	-351874165236358	hmMSI-H	0.00137091592908294	0.0361709382149717	microtubule-associated protein 4	3
CUL9	-35188542987751	hmMSI-H	0.00137050214197377	0.0361709382149717	cullin 9	6
LAMC2	-351592662537355	hmMSI-H	0.00138129576122675	0.0363520205153274	laminin, gamma 2	1
FASTKD3	-351580860555391	hmMSI-H	0.00138173259054997	0.0363520205153274	FAST kinase domains 3	5
FAM26D	-351376145311227	hmMSI-H	0.00138933104620561	0.036363823978345	family with sequence similarity 26, member D	6
OR10J1	-351196251174705	hmMSI-H	0.00139604154707552	0.036363823978345	olfactory receptor, family 10, subfamily J, member 1	1
TMED3	-351159375471716	hmMSI-H	0.00139742096759722	0.036363823978345	transmembrane emp24 protein transport domain containing 3	15
TMEM14C	-351158649215317	hmMSI-H	0.00139744814811553	0.036363823978345	transmembrane protein 14C	6
PLIN1	-351112233246479	hmMSI-H	0.00139918635009415	0.036363823978345	perilipin 1	15
FN1	-351079557839007	hmMSI-H	0.00140041124394222	0.036363823978345	fibronectin 1	2
PIK3R1	-351014955385917	hmMSI-H	0.0014028360294706	0.036363823978345	phosphoinositide-3-kinase, regulatory subunit 1 (alpha)	5
ACTN2	-351009593460959	hmMSI-H	0.001403037466027	0.036363823978345	actinin, alpha 2	1
HNF1A	-350978997800887	hmMSI-H	0.00140418741749554	0.036363823978345	HNF1 homeobox A	12
PCSK9	-350880729518965	hmMSI-H	0.00140788704037964	0.036363823978345	proprotein convertase subtilisin/kexin type 9	1
MDM1	-35088609793208	hmMSI-H	0.00140768468626472	0.036363823978345	Mdm1 nuclear protein homolog (mouse)	12
PLA2G10	-3515086404213	hmMSI-H	0.00138440860096041	0.036363823978345	phospholipase A2, group X	16
GPSM3	35138561341963	SAC	0.00138897872730444	0.036363823978345	G-protein signaling modulator 3	6
CDKN1A	-350798903850561	hmMSI-H	0.00141097481635362	0.036392464057143	cyclin-dependent kinase inhibitor 1A (p21, Cip1)	6
CCDC9	-35065950737269	hmMSI-H	0.0014162501669476	0.0364773677453312	coiled-coil domain containing 9	19
GDPD4	-350503293904415	hmMSI-H	0.00142218459647376	0.036550766382925	glycerophosphodiester phosphodiesterase domain containing 4	11
FLVCR2	-350478436060069	hmMSI-H	0.00142313114070446	0.036550766382925	feline leukemia virus subgroup C cellular receptor family, member 2	14
LAMB3	-350427764670363	hmMSI-H	0.00142506250660996	0.036550766382925	laminin, beta 3	1
ZSCAN23	350350750637461	SAC	0.00142800278775641	0.0365751688953208	zinc finger and SCAN domain containing 23	6
SOX17	35026064248196	SAC	0.00143145042654728	0.0366124803118283	SRY (sex determining region Y)-box 17	8
TRAF3IP3	350201987997374	SAC	0.00143369893368605	0.0366190602645644	TRAF3 interacting protein 3	1
OR11G2	-350056016761967	hmMSI-H	0.0014393095372069	0.036631142777988	olfactory receptor, family 11, subfamily G, member 2	14
EPCAM	-35003425744372	hmMSI-H	0.00144014770138582	0.036631142777988	epithelial cell adhesion molecule	2
ZNF543	35012853623202	SAC	0.00143651950540016	0.036631142777988	zinc finger protein 543	19
MYO1A	-349902205598456	hmMSI-H	0.0014452444357487	0.0367100071456059	myosin IA	12
ATP6V0D1	-349576117964949	hmMSI-H	0.00145790504050915	0.0368421341244422	ATPase, H+ transporting, lysosomal 38kDa, V0 subunit d1	16
HMGCS2	-349575383091279	hmMSI-H	0.00145793369321378	0.0368421341244422	3-hydroxy-3-methylglutaryl-CoA synthase 2 (mitochondrial)	1
C16orf52	-349571978570157	hmMSI-H	0.00145806644250022	0.0368421341244422	chromosome 16 open reading frame 52	16
NUDT15	-349527916418777	hmMSI-H	0.00145978557052912	0.0368421341244422	nudix (nucleoside diphosphate linked moiety X)-type motif 15	13
HBA1	-349510565636213	hmMSI-H	0.00146046306561818	0.0368421341244422	hemoglobin, alpha 1	16
ERI1	-349379093006031	hmMSI-H	0.0014656065521332	0.0368921521213582	exoribonuclease 1	8
PA2G4P4	-349295897310235	hmMSI-H	0.00146887038007412	0.0368921521213582	proliferation-associated 2G4 pseudogene 4	3
C19orf54	-349255182024158	hmMSI-H	0.00147047022865446	0.0368921521213582	chromosome 19 open reading frame 54	19
ZIC5	349350672160166	SAC	0.00146672073393782	0.0368921521213582	Zic family member 5	13
PITPNA	-349105322431396	hmMSI-H	0.00147637325962969	0.0369897877991689	phosphatidylinositol transfer protein, alpha	17
BCL2L2	-348986802124752	hmMSI-H	0.00148105802929944	0.0370063276614356	BCL2-like 2	14
SH2D5	-34901000310292	hmMSI-H	0.00148013983180717	0.0370063276614356	SH2 domain containing 5	1
LEFTY1	-348915078793811	hmMSI-H	0.00148390001932424	0.0370270303329345	left-right determination factor 1	1
HES7	-34884320929227	hmMSI-H	0.00148675308516604	0.0370479528945846	hairy and enhancer of split 7 (Drosophila)	17
ECHS1	-348535652753276	hmMSI-H	0.0014990223935929	0.0371268301428178	enoyl CoA hydratase, short chain, 1, mitochondrial	10
UACA	-348525018509679	hmMSI-H	0.00149944836840465	0.0371268301428178	uveal autoantigen with coiled-coil domains and ankyrin repeats	15
C16orf11	-348502750871235	hmMSI-H	0.00150034071969748	0.0371268301428178	chromosome 16 open reading frame 11	16
LIPE	-348451572905421	hmMSI-H	0.00150239356537696	0.0371268301428178	lipase, hormone-sensitive	19
C5orf34	-348410314660726	hmMSI-H	0.00150405048702552	0.0371268301428178	chromosome 5 open reading frame 34	5
ZNF542	348416727578182	SAC	0.00150379282993482	0.0371268301428178	zinc finger protein 542	19
ZNF671	348454094374496	SAC	0.00150229236094252	0.0371268301428178	zinc finger protein 671	19
ORAI2	-34821972642841	hmMSI-H	0.00151172740127216	0.0372663095300202	ORAI calcium release-activated calcium modulator 2	7
CBWD3	-348162265409377	hmMSI-H	0.00151404935259277	0.0372735844634284	COBW domain containing 3	9
ZNF396	-347971235099989	hmMSI-H	0.00152179351165677	0.0372788929592292	zinc finger protein 396	18
CPEB3	-347872013459763	hmMSI-H	0.00152583092795237	0.0372788929592292	cytoplasmic polyadenylation element binding protein 3	10
CCDC28B	-347689551989123	hmMSI-H	0.00153328246300536	0.0372788929592292	coiled-coil domain containing 28B	1
DST	-347660450964889	hmMSI-H	0.00153447416279764	0.0372788929592292	dystonin	6
IFNA14	-347640223613839	hmMSI-H	0.00153530300856969	0.0372788929592292	interferon, alpha 14	9
ASCC2	-34767510970638	hmMSI-H	0.00153387376911511	0.0372788929592292	activating signal cointegrator 1 complex subunit 2	22
CLEC14A	34789457490713	SAC	0.00152491197508408	0.0372788929592292	C-type lectin domain family 14, member A	14
NFKBIL1	347609485001796	SAC	0.00153656339657943	0.0372788929592292	nuclear factor of kappa light polypeptide gene enhancer in B-cells inhibitor-like 1	6
GYPC	347681104290485	SAC	0.00153362830790626	0.0372788929592292	glycophorin C (Gerbich blood group)	2
SYNM	347733953406645	SAC	0.00153146592717327	0.0372788929592292	synemin, intermediate filament protein	15
C11orf84	347879057699862	SAC	0.00152554395080693	0.0372788929592292	chromosome 11 open reading frame 84	11
REEP3	-347554270511583	hmMSI-H	0.00153882988869722	0.0372846925601341	receptor accessory protein 3	10
GMCL1	-347158761695051	hmMSI-H	0.00155515971316596	0.0375163172755242	germ cell-less, spermatogenesis associated 1	2
BTBD18	-347061118514852	hmMSI-H	0.00155921689677965	0.0375163172755242	BTB (POZ) domain containing 18	11
ARHGAP40	-346979647718742	hmMSI-H	0.00156260991792112	0.0375163172755242	Rho GTPase activating protein 40	20
NFKB1	-346838568630846	hmMSI-H	0.00156850231624238	0.0375163172755242	nuclear factor of kappa light polypeptide gene enhancer in B-cells 1	4
FGFBP1	-346714271197024	hmMSI-H	0.00157371157053793	0.0375163172755242	fibroblast growth factor binding protein 1	4
SLC5A11	-346698686199807	hmMSI-H	0.00157436590844097	0.0375163172755242	solute carrier family 5 (sodium/glucose cotransporter), member 11	16
SLC50A1	-346688897777335	hmMSI-H	0.00157477701074977	0.0375163172755242	solute carrier family 50 (sugar transporter), member 1	1
FAM186A	-346650522195112	hmMSI-H	0.0015763897400759	0.0375163172755242	family with sequence similarity 186, member A	12
C1orf229	-346587554367072	hmMSI-H	0.00157903941027122	0.0375163172755242	chromosome 1 open reading frame 229	1
MYO1E	-346574032606237	hmMSI-H	0.00157960896297095	0.0375163172755242	myosin IE	15
CCSAP	-34722724377411	hmMSI-H	0.00155232028890181	0.0375163172755242	centriole, cilia and spindle-associated protein	1
ERRFI1	-34675176731204	hmMSI-H	0.0015721383672339	0.0375163172755242	ERBB receptor feedback inhibitor 1	1
PRRT1	3466850056621	SAC	0.00157494050383405	0.0375163172755242	proline-rich transmembrane protein 1	6
BTN3A3	346540310846793	SAC	0.00158103022776135	0.0375163172755242	butyrophilin, subfamily 3, member A3	6
TPTEP1	346738868918558	SAC	0.00157267936646939	0.0375163172755242	transmembrane phosphatase with tensin homology pseudogene 1	22
NPY	347081761333205	SAC	0.00155835831363777	0.0375163172755242	neuropeptide Y	7
HSPA14	-346285930433878	hmMSI-H	0.00159179139820739	0.0377171913612562	heat shock 70kDa protein 14	10
TSPO2	346243399647674	SAC	0.0015935974816583	0.0377171913612562	translocator protein 2	6
HYDIN	-346083125534385	hmMSI-H	0.0016004213595167	0.0377214202851602	HYDIN, axonemal central pair apparatus protein	16
SALL1	346046588192006	SAC	0.00160198092673791	0.0377214202851602	sal-like 1 (Drosophila)	16
ZNF471	346142670110447	SAC	0.00159788288623351	0.0377214202851602	zinc finger protein 471	19
SLIT2	346167496306809	SAC	0.00159682565700336	0.0377214202851602	slit homolog 2 (Drosophila)	4
DNA2	-345947919348348	hmMSI-H	0.00160619985923913	0.037737086552523	DNA replication helicase 2 homolog (yeast)	10
GOLGA8E	-345887178323377	hmMSI-H	0.00160880238483839	0.037737086552523	golgin A8 family, member E	15
CD52	345894188965319	SAC	0.00160850179745804	0.037737086552523	CD52 molecule	1
ATP6V1C2	-345697498965097	hmMSI-H	0.00161695565694873	0.0378425507675717	ATPase, H+ transporting, lysosomal 42kDa, V1 subunit C2	2
CHODL-AS1	-345666547833717	hmMSI-H	0.00161828985418693	0.0378425507675717	CHODL antisense RNA 1	21
ARHGAP28	-345639147915493	hmMSI-H	0.0016194718572093	0.0378425507675717	Rho GTPase activating protein 28	18
NAT1	-345579014847279	hmMSI-H	0.00162206885422739	0.0378551348086825	N-acetyltransferase 1 (arylamine N-acetyltransferase)	8
OPN5	-345477331403558	hmMSI-H	0.00162646945356416	0.0379053779291147	opsin 5	6
HMG20B	-345434094359866	hmMSI-H	0.00162834413072325	0.0379053779291147	high mobility group 20B	19
MYO18A	-345216534802178	hmMSI-H	0.00163780878756122	0.0380294237414784	myosin XVIIIA	17
LYPLA2	-3452197044196	hmMSI-H	0.00163767051707353	0.0380294237414784	lysophospholipase II	1
C22orf34	-345159697823041	hmMSI-H	0.0016402901404506	0.0380390109494154	chromosome 22 open reading frame 34	22
FBXL22	-345096603652704	hmMSI-H	0.0016430489137249	0.0380549993997493	F-box and leucine-rich repeat protein 22	15
UBXN1	-345031555008644	hmMSI-H	0.00164589783215193	0.0380730328720428	UBX domain protein 1	11
HMBOX1	-344928206018042	hmMSI-H	0.00165043398398494	0.0380968211107918	homeobox containing 1	8
CACNA1G	-344904185001557	hmMSI-H	0.00165149003074944	0.0380968211107918	calcium channel, voltage-dependent, T type, alpha 1G subunit	17
PUS1	-344848199642174	hmMSI-H	0.00165395387107193	0.0380968211107918	pseudouridylate synthase 1	12
DYNC1LI2	-344819628399039	hmMSI-H	0.00165521261922364	0.0380968211107918	dynein, cytoplasmic 1, light intermediate chain 2	16
AKAP1	-344758583439468	hmMSI-H	0.00165790514204751	0.0381077225336191	A kinase (PRKA) anchor protein 1	17
LINC00478	-344636849487616	hmMSI-H	0.0016632871062307	0.0381077225336191	long intergenic non-protein coding RNA 478	21
CES2	-34471210687073	hmMSI-H	0.00165995792623689	0.0381077225336191	carboxylesterase 2	16
TMIGD2	344621316342099	SAC	0.00166397505135922	0.0381077225336191	transmembrane and immunoglobulin domain containing 2	19
WIPI1	-344496292518976	hmMSI-H	0.00166952221638388	0.0381213808319198	WD repeat domain, phosphoinositide interacting 1	17
RAB24	-344467769122679	hmMSI-H	0.00167079026375897	0.0381213808319198	RAB24, member RAS oncogene family	5
SYNPR	344546179287105	SAC	0.00166730666173069	0.0381213808319198	synaptoporin	3
TSEN2	-344356883826033	hmMSI-H	0.00167572865545978	0.038175110797869	tRNA splicing endonuclease 2 homolog (S. cerevisiae)	3
SLC7A6	-344275262529338	hmMSI-H	0.00167937273711126	0.038175110797869	solute carrier family 7 (amino acid transporter light chain, y+L system), member 6	16
CDC14A	-34432085938759	hmMSI-H	0.00167733606894295	0.038175110797869	CDC14 cell division cycle 14 homolog A (S. cerevisiae)	1
TDRKH	-344175063206909	hmMSI-H	0.0016838567086201	0.0382086002727664	tudor and KH domain containing	1
SLC2A13	-344138015101972	hmMSI-H	0.0016855175526729	0.0382086002727664	solute carrier family 2 (facilitated glucose transporter), member 13	12
CCDC111	-344103215574829	hmMSI-H	0.00168707903325102	0.0382086002727664	coiled-coil domain containing 111	4
TGM7	-343871660053192	hmMSI-H	0.00169750468332084	0.0382348853235954	transglutaminase 7	15
CSDE1	-343857337999237	hmMSI-H	0.00169815156155608	0.0382348853235954	cold shock domain containing E1, RNA-binding	1
BACE2	-343761147925253	hmMSI-H	0.00170250230235062	0.0382348853235954	beta-site APP-cleaving enzyme 2	21
TOR2A	-343728602376376	hmMSI-H	0.00170397679133943	0.0382348853235954	torsin family 2, member A	9
NAPEPLD	-343705881140578	hmMSI-H	0.00170500691580338	0.0382348853235954	N-acyl phosphatidylethanolamine phospholipase D	7
OR5V1	-343664422398346	hmMSI-H	0.00170688810009849	0.0382348853235954	olfactory receptor, family 5, subfamily V, member 1	6
B4GALT7	-343662101626673	hmMSI-H	0.00170699346390278	0.0382348853235954	xylosylprotein beta 1,4-galactosyltransferase, polypeptide 7	5
FAM71E1	-343635104391321	hmMSI-H	0.0017082196082727	0.0382348853235954	family with sequence similarity 71, member E1	19
SH2D3C	-343531543971941	hmMSI-H	0.00171293093584445	0.0382348853235954	SH2 domain containing 3C	9
MGAT5B	-343527607426835	hmMSI-H	0.00171311027008299	0.0382348853235954	mannosyl (alpha-1,6-)-glycoprotein beta-1,6-N-acetyl-glucosaminyltransferase, isozyme B	17
TCP11	-343525879603765	hmMSI-H	0.00171318898894196	0.0382348853235954	t-complex 11 homolog (mouse)	6
RBM38	343899386260829	SAC	0.00169625306051705	0.0382348853235954	RNA binding motif protein 38	20
HIBADH	-343433045680709	hmMSI-H	0.00171742359346984	0.0382567606191262	3-hydroxyisobutyrate dehydrogenase	7
FABP2	-343380246026407	hmMSI-H	0.00171983654175676	0.0382567606191262	fatty acid binding protein 2, intestinal	4
IGF2R	-343335041347396	hmMSI-H	0.00172190499607731	0.0382567606191262	insulin-like growth factor 2 receptor	6
FOXP2	-343322258031414	hmMSI-H	0.00172249036392803	0.0382567606191262	forkhead box P2	7
TSPAN4	-343140437857076	hmMSI-H	0.00173083699181899	0.0383957687328724	tetraspanin 4	11
DEFB122	-34307623810762	hmMSI-H	0.00173379344681845	0.0384150138397486	defensin, beta 122 (pseudogene)	20
ZNF177	34283550928235	SAC	0.00174492263518678	0.0386150749230866	zinc finger protein 177	19
MIR200C	-342642594706879	hmMSI-H	0.00175389098909745	0.0387668933768054	microRNA 200c	12
RFESD	-342546612829584	hmMSI-H	0.00175836960161658	0.0388065704348449	Rieske (Fe-S) domain containing	5
SNAI3	-342513730531357	hmMSI-H	0.00175990645691466	0.0388065704348449	snail homolog 3 (Drosophila)	16
PHKG2	-342386972462391	hmMSI-H	0.0017658430096142	0.0388908418524611	phosphorylase kinase, gamma 2 (testis)	16
OR6C74	-342322251762191	hmMSI-H	0.00176888155998816	0.0389111625456726	olfactory receptor, family 6, subfamily C, member 74	12
ST6GALNAC4	-342105595496058	hmMSI-H	0.00177908999643935	0.0390889665884345	ST6 (alpha-N-acetyl-neuraminyl-2,3-beta-galactosyl-1,3)-N-acetylgalactosaminide alpha-2,6-sialyltransferase 4	9
MANBAL	-342029459903443	hmMSI-H	0.00178269082677127	0.0391213416519376	mannosidase, beta A, lysosomal-like	20
CENPV	-341862297559657	hmMSI-H	0.00179062142048845	0.0391370733928008	centromere protein V	17
MEP1A	-341829029019405	hmMSI-H	0.0017922038135939	0.0391370733928008	meprin A, alpha (PABA peptide hydrolase)	6
STAG1	-341779699903477	hmMSI-H	0.00179455259658028	0.0391370733928008	stromal antigen 1	3
CCNI2	-341779048685358	hmMSI-H	0.00179458362385882	0.0391370733928008	cyclin I family, member 2	5
GCH1	-341699649814535	hmMSI-H	0.00179837045833429	0.0391370733928008	GTP cyclohydrolase 1	14
PYROXD1	-341656470690958	hmMSI-H	0.00180043306635723	0.0391370733928008	pyridine nucleotide-disulphide oxidoreductase domain 1	12
CLEC2L	341723750674267	SAC	0.00179722018338996	0.0391370733928008	C-type lectin domain family 2, member L	7
CCL24	341731008473741	SAC	0.00179687392533856	0.0391370733928008	chemokine (C-C motif) ligand 24	7
NOLC1	-341518292720549	hmMSI-H	0.00180704897102913	0.0392037557884918	nucleolar and coiled-body phosphoprotein 1	10
KCNC3	-341490147754297	hmMSI-H	0.00180839940918075	0.0392037557884918	potassium voltage-gated channel, Shaw-related subfamily, member 3	19
ZBTB39	-341458979029778	hmMSI-H	0.00180989606658127	0.0392037557884918	zinc finger and BTB domain containing 39	12
GLRB	341398235027893	SAC	0.00181281629759732	0.039220813779782	glycine receptor, beta	4
IGFALS	-341228875005576	hmMSI-H	0.00182098217158547	0.0392353542596489	insulin-like growth factor binding protein, acid labile subunit	16
GH1	-34119487524274	hmMSI-H	0.00182262577248418	0.0392353542596489	growth hormone 1	17
SDC4	-34116324834606	hmMSI-H	0.00182415594845024	0.0392353542596489	syndecan 4	20
CCNH	-3412676179608	hmMSI-H	0.00181911101818621	0.0392353542596489	cyclin H	5
SPRYD4	-341234346884	hmMSI-H	0.0018207177859952	0.0392353542596489	SPRY domain containing 4	12
NHEJ1	-341033109374846	hmMSI-H	0.0018304653808864	0.039325068171146	nonhomologous end-joining factor 1	2
CNN1	-340942971173581	hmMSI-H	0.00183484780394741	0.0393732218373313	calponin 1, basic, smooth muscle	19
ATP13A4	-340726697797355	hmMSI-H	0.0018454040440744	0.0394101401150354	ATPase type 13A4	3
MFI2	-340687407109307	hmMSI-H	0.00184732808033741	0.0394101401150354	antigen p97 (melanoma associated) identified by monoclonal antibodies 133.2 and 96.5	3
BRAP	-340677073555253	hmMSI-H	0.00184783442777505	0.0394101401150354	BRCA1 associated protein	12
HMGCS1	-340658279652454	hmMSI-H	0.00184875567769901	0.0394101401150354	3-hydroxy-3-methylglutaryl-CoA synthase 1 (soluble)	5
TH	-34071601244064	hmMSI-H	0.00184592710699128	0.0394101401150354	tyrosine hydroxylase	11
SOCS3	340644602936552	SAC	0.00184942636863924	0.0394101401150354	suppressor of cytokine signaling 3	17
MZB1	340600509916786	SAC	0.00185159023750844	0.0394105838747457	marginal zone B and B1 cell-specific protein	5
AGXT	-340408859062961	hmMSI-H	0.00186102388929241	0.0394910651012522	alanine-glyoxylate aminotransferase	2
SLC39A4	-340268731397781	hmMSI-H	0.00186795069015426	0.0394910651012522	solute carrier family 39 (zinc transporter), member 4	8
AZGP1	-340167095617478	hmMSI-H	0.00187299028723374	0.0394910651012522	alpha-2-glycoprotein 1, zinc-binding	7
FBXL15	-340148320456298	hmMSI-H	0.00187392268301553	0.0394910651012522	F-box and leucine-rich repeat protein 15	10
LOC84931	-340067780787908	hmMSI-H	0.00187792744845355	0.0394910651012522	uncharacterized LOC84931	2
KIF27	-340062860326518	hmMSI-H	0.00187817238112698	0.0394910651012522	kinesin family member 27	9
TBC1D5	-340046378629282	hmMSI-H	0.00187899303771591	0.0394910651012522	TBC1 domain family, member 5	3
MNT	-34010979253329	hmMSI-H	0.00187583742341486	0.0394910651012522	MAX binding protein	17
PENK	34006205355593	SAC	0.00187821254380809	0.0394910651012522	proenkephalin	8
PTPLAD2	340172950299737	SAC	0.00187269962847706	0.0394910651012522	protein tyrosine phosphatase-like A domain containing 2	9
CCNA1	340444170108534	SAC	0.00185928229770356	0.0394910651012522	cyclin A1	13
PRND	-339965820012532	hmMSI-H	0.00188300918349638	0.0395187308185691	prion protein 2 (dublet)	20
ENDOD1	-339890809777667	hmMSI-H	0.00188675615327372	0.0395187308185691	endonuclease domain containing 1	11
OSM	339925958576222	SAC	0.00188499947993764	0.0395187308185691	oncostatin M	22
REC8	339846046764624	SAC	0.00188899561008791	0.0395206248799962	REC8 homolog (yeast)	14
MUC16	-33979237724756	hmMSI-H	0.0018916840264392	0.039531896870701	mucin 16, cell surface associated	19
YPEL2	-339679187032714	hmMSI-H	0.00189736604155582	0.039537200903117	yippee-like 2 (Drosophila)	17
SPECC1L	-339642328347913	hmMSI-H	0.00189921984857094	0.039537200903117	sperm antigen with calponin homology and coiled-coil domains 1-like	22
ANGPTL5	-339607671268099	hmMSI-H	0.00190096451674946	0.039537200903117	angiopoietin-like 5	11
NUBPL	-339604480495113	hmMSI-H	0.00190112522065495	0.039537200903117	nucleotide binding protein-like	14
PEX19	-339547130177732	hmMSI-H	0.00190401591221144	0.039537200903117	peroxisomal biogenesis factor 19	1
PSME1	-339502798530229	hmMSI-H	0.00190625330905206	0.039537200903117	proteasome (prosome, macropain) activator subunit 1 (PA28 alpha)	14
KRTCAP3	-339488265379104	hmMSI-H	0.00190698734100406	0.039537200903117	keratinocyte associated protein 3	2
DPM2	-339332488675891	hmMSI-H	0.00191487233209917	0.0396472891305771	dolichyl-phosphate mannosyltransferase polypeptide 2, regulatory subunit	9
SLC12A9	-339298261324016	hmMSI-H	0.0019166090286614	0.0396472891305771	solute carrier family 12 (potassium/chloride transporters), member 9	7
FBXO4	-339191682305665	hmMSI-H	0.00192202656888704	0.0396766341255037	F-box protein 4	5
EDN3	-339147472365977	hmMSI-H	0.00192427813710821	0.0396766341255037	endothelin 3	20
TMEM181	-339129658708698	hmMSI-H	0.00192518608649552	0.0396766341255037	transmembrane protein 181	6
IGFBP4	-339066799542717	hmMSI-H	0.00192839326996751	0.0396766341255037	insulin-like growth factor binding protein 4	17
CD34	339058538080947	SAC	0.00192881516629692	0.0396766341255037	CD34 molecule	1
C2orf88	-338899998173302	hmMSI-H	0.00193692871816392	0.039799015784396	chromosome 2 open reading frame 88	2
SPPL3	-338762465391214	hmMSI-H	0.00194399379933498	0.0398871010014654	signal peptide peptidase like 3	12
CGB5	-338732167462586	hmMSI-H	0.00194555353987572	0.0398871010014654	chorionic gonadotropin, beta polypeptide 5	19
LOC728989	-338588012707628	hmMSI-H	0.0019529911574095	0.0399949970877068	phosphodiesterase 4D interacting protein pseudogene	1
IDO2	-338465855699474	hmMSI-H	0.0019593152241489	0.0400058702781773	indoleamine 2,3-dioxygenase 2	8
UPK3B	-338431889553044	hmMSI-H	0.00196107715045913	0.0400058702781773	uroplakin 3B	7
ZKSCAN1	-338367927859259	hmMSI-H	0.00196439917679141	0.0400058702781773	zinc finger with KRAB and SCAN domains 1	7
SOX11	338401147196659	SAC	0.00196267316376349	0.0400058702781773	SRY (sex determining region Y)-box 11	2
TNFSF4	338504545810218	SAC	0.00195731010783804	0.0400058702781773	tumor necrosis factor (ligand) superfamily, member 4	1
GPR151	-338002234758105	hmMSI-H	0.00198349670808488	0.0402792040801803	G protein-coupled receptor 151	5
BAZ2B	-337685713577887	hmMSI-H	0.00200017048388275	0.0402792040801803	bromodomain adjacent to zinc finger domain, 2B	2
NEK5	-337608777489546	hmMSI-H	0.00200424367103566	0.0402792040801803	NIMA (never in mitosis gene a)-related kinase 5	13
ARHGAP17	-337603239881105	hmMSI-H	0.00200453715345713	0.0402792040801803	Rho GTPase activating protein 17	16
RPS15	-337587042559943	hmMSI-H	0.00200539581719552	0.0402792040801803	ribosomal protein S15	19
PSMG3	-337566406620556	hmMSI-H	0.00200649029676796	0.0402792040801803	proteasome (prosome, macropain) assembly chaperone 3	7
AXDND1	-337508633088247	hmMSI-H	0.00200955752100061	0.0402792040801803	axonemal dynein light chain domain containing 1	1
PPTC7	-337499681153704	hmMSI-H	0.00201003318694566	0.0402792040801803	PTC7 protein phosphatase homolog (S. cerevisiae)	12
C19orf42	-337494465775242	hmMSI-H	0.00201031035887726	0.0402792040801803	chromosome 19 open reading frame 42	19
ZFYVE9	-337478381685909	hmMSI-H	0.00201116538139471	0.0402792040801803	zinc finger, FYVE domain containing 9	1
LMBR1L	-337454447995216	hmMSI-H	0.00201243833272322	0.0402792040801803	limb region 1 homolog (mouse)-like	12
ALKBH7	-337446427944473	hmMSI-H	0.00201286506523577	0.0402792040801803	alkB, alkylation repair homolog 7 (E. coli)	19
GEMIN5	-33769103857071	hmMSI-H	0.0019998888604922	0.0402792040801803	gem (nuclear organelle) associated protein 5	5
ZFP42	337478454211847	SAC	0.0020111615251652	0.0402792040801803	zinc finger protein 42 homolog (mouse)	4
AADACL2	337859083611295	SAC	0.00199102102280383	0.0402792040801803	arylacetamide deacetylase-like 2	3
PCDHB19P	337887643522788	SAC	0.00198951766591623	0.0402792040801803	protocadherin beta 19 pseudogene	5
CTGF	-337236211174326	hmMSI-H	0.00202408142168152	0.0404156974426961	connective tissue growth factor	6
GP9	3372568165337	SAC	0.00202297934644608	0.0404156974426961	glycoprotein IX (platelet)	3
OMA1	-337108783220523	hmMSI-H	0.00203090973318656	0.0405080585610639	OMA1 zinc metallopeptidase homolog (S. cerevisiae)	1
C9orf3	-336948630926355	hmMSI-H	0.00203952303311147	0.0405422200546284	chromosome 9 open reading frame 3	9
SULT2B1	-336921818741252	hmMSI-H	0.00204096847412467	0.0405422200546284	sulfotransferase family, cytosolic, 2B, member 1	19
SNHG7	-336813486701475	hmMSI-H	0.00204681867951506	0.0405422200546284	small nucleolar RNA host gene 7 (non-protein coding)	9
STAU2	-336776038358509	hmMSI-H	0.0020488447344584	0.0405422200546284	staufen, RNA binding protein, homolog 2 (Drosophila)	8
GRIN1	-336711728616803	hmMSI-H	0.00205232856437536	0.0405422200546284	glutamate receptor, ionotropic, N-methyl D-aspartate 1	9
LFNG	-336656616422424	hmMSI-H	0.00205531867207523	0.0405422200546284	LFNG O-fucosylpeptide 3-beta-N-acetylglucosaminyltransferase	7
DHDH	-336630547545735	hmMSI-H	0.00205673449630254	0.0405422200546284	dihydrodiol dehydrogenase (dimeric)	19
LGALSL	-336471422332161	hmMSI-H	0.00206539709142537	0.0405422200546284	lectin, galactoside-binding-like	2
ANKRD22	-336420002604996	hmMSI-H	0.00206820381705946	0.0405422200546284	ankyrin repeat domain 22	10
RELB	-336379055623015	hmMSI-H	0.0020704415154438	0.0405422200546284	v-rel reticuloendotheliosis viral oncogene homolog B	19
AMIGO1	-336360144934339	hmMSI-H	0.00207147574542151	0.0405422200546284	adhesion molecule with Ig-like domain 1	1
KRTAP3-1	-336292895186161	hmMSI-H	0.0020751576766545	0.0405422200546284	keratin associated protein 3-1	17
CACNB4	-336268221724108	hmMSI-H	0.00207651012908352	0.0405422200546284	calcium channel, voltage-dependent, beta 4 subunit	2
COG3	-336246711775871	hmMSI-H	0.00207768986812217	0.0405422200546284	component of oligomeric golgi complex 3	13
TADA2A	-336226124608732	hmMSI-H	0.00207881959982214	0.0405422200546284	transcriptional adaptor 2A	17
COMMD3	-336224320582255	hmMSI-H	0.00207891862487844	0.0405422200546284	COMM domain containing 3	10
FFAR2	-33662899400387	hmMSI-H	0.00205681890017602	0.0405422200546284	free fatty acid receptor 2	19
UBAC2	336362784001025	SAC	0.00207133138442207	0.0405422200546284	UBA domain containing 2	13
MIR124-3	336556394366588	SAC	0.00206076695376962	0.0405422200546284	microRNA 124-3	20
ZNF667	336869009764411	SAC	0.00204381828083736	0.0405422200546284	zinc finger protein 667	19
ZDHHC24	336908083853219	SAC	0.0020417093016024	0.0405422200546284	zinc finger, DHHC-type containing 24	11
PHB2	-336177722166784	hmMSI-H	0.00208147803722807	0.0405491325260849	prohibitin 2	12
PPFIBP2	-336097927815137	hmMSI-H	0.00208586777130404	0.0405673887000034	PTPRF interacting protein, binding protein 2 (liprin beta 2)	11
CDH26	-336041958611902	hmMSI-H	0.00208895212130976	0.0405673887000034	cadherin 26	20
TPSB2	-336026273957771	hmMSI-H	0.00208981725747202	0.0405673887000034	tryptase beta 2 (gene/pseudogene)	16
DDR1	-335974837505817	hmMSI-H	0.00209265681429433	0.0405673887000034	discoidin domain receptor tyrosine kinase 1	6
CPNE7	-335926622308866	hmMSI-H	0.00209532191002426	0.0405673887000034	copine VII	16
PHLDA2	-33592067529633	hmMSI-H	0.00209565085725956	0.0405673887000034	pleckstrin homology-like domain, family A, member 2	11
CELF6	-335851160115332	hmMSI-H	0.00209949963674011	0.0405991570133024	CUGBP, Elav-like family member 6	15
KIF3B	-335704343641771	hmMSI-H	0.00210765063115913	0.040631521405765	kinesin family member 3B	20
CCDC99	-335690785547724	hmMSI-H	0.00210840488574496	0.040631521405765	coiled-coil domain containing 99	5
OAS1	-335661929755597	hmMSI-H	0.00211001103548154	0.040631521405765	2'-5'-oligoadenylate synthetase 1, 40/46kDa	12
OR12D3	-33572755572331	hmMSI-H	0.00210635991485818	0.040631521405765	olfactory receptor, family 12, subfamily D, member 3	6
THRB	-335594595583545	hmMSI-H	0.00211376351722714	0.0406612040604677	thyroid hormone receptor, beta	3
TMEM184B	-335471361394481	hmMSI-H	0.00212064788864955	0.0406690411005316	transmembrane protein 184B	22
PLA2G4F	-335423061259438	hmMSI-H	0.00212335201015805	0.0406690411005316	phospholipase A2, group IVF	15
NXPE2	-335338632698567	hmMSI-H	0.00212808677453922	0.0406690411005316	neurexophilin and PC-esterase domain family, member 2	11
PAQR8	-335315555158412	hmMSI-H	0.00212938273134455	0.0406690411005316	progestin and adipoQ receptor family member VIII	6
GK5	-335310775155553	hmMSI-H	0.00212965125501968	0.0406690411005316	glycerol kinase 5 (putative)	3
KHDRBS2	335390824198793	SAC	0.00212515867207331	0.0406690411005316	KH domain containing, RNA binding, signal transduction associated 2	6
MIR124-2	335432782364961	SAC	0.00212280749999246	0.0406690411005316	microRNA 124-2	8
STK31	-335130943173638	hmMSI-H	0.00213977726509425	0.0407378096183207	serine/threonine kinase 31	7
MTERFD2	-335120923510186	hmMSI-H	0.0021403428132176	0.0407378096183207	MTERF domain containing 2	2
ENY2	-33516824489385	hmMSI-H	0.00213767307603783	0.0407378096183207	enhancer of yellow 2 homolog (Drosophila)	8
PTPRT	335089574344259	SAC	0.00214211320831518	0.0407378096183207	protein tyrosine phosphatase, receptor type, T	20
ST14	-334936524872411	hmMSI-H	0.00215077667011083	0.0408110106339193	suppression of tumorigenicity 14 (colon carcinoma)	11
GNG12	-334873107909885	hmMSI-H	0.00215437628803242	0.0408110106339193	guanine nucleotide binding protein (G protein), gamma 12	1
SPRR2D	-334854314957124	hmMSI-H	0.00215544410897148	0.0408110106339193	small proline-rich protein 2D	1
CDK3	-334836761907096	hmMSI-H	0.00215644193778479	0.0408110106339193	cyclin-dependent kinase 3	17
CALCOCO1	-334781877913908	hmMSI-H	0.00215956476418648	0.0408110106339193	calcium binding and coiled-coil domain 1	12
PLEKHG3	-334780763613033	hmMSI-H	0.00215962821142947	0.0408110106339193	pleckstrin homology domain containing, family G (with RhoGef domain) member 3	14
KLK11	-334747962085505	hmMSI-H	0.00216149670241639	0.0408110106339193	kallikrein-related peptidase 11	19
FAM83E	-334684258718364	hmMSI-H	0.00216512991169631	0.0408376811036873	family with sequence similarity 83, member E	19
TSC1	-334641558281696	hmMSI-H	0.00216756854109269	0.040841788392105	tuberous sclerosis 1	9
VEPH1	-334518125423568	hmMSI-H	0.00217463266782088	0.040865859400385	ventricular zone expressed PH domain homolog 1 (zebrafish)	3
SYCP3	-334445516663122	hmMSI-H	0.00217879843591139	0.040865859400385	synaptonemal complex protein 3	12
KCMF1	-334364080846673	hmMSI-H	0.00218347976178901	0.040865859400385	potassium channel modulatory factor 1	2
BLCAP	-334290655139599	hmMSI-H	0.00218770891368231	0.040865859400385	bladder cancer associated protein	20
ANXA11	-334273206755556	hmMSI-H	0.00218871505751043	0.040865859400385	annexin A11	10
RARRES1	-334253866277244	hmMSI-H	0.00218983082673871	0.040865859400385	retinoic acid receptor responder (tazarotene induced) 1	3
SCNN1D	-334209551231907	hmMSI-H	0.0021923894623073	0.040865859400385	sodium channel, non-voltage-gated 1, delta subunit	1
PTTG1	-334193965806672	hmMSI-H	0.00219329000697009	0.040865859400385	pituitary tumor-transforming 1	5
GJC2	-33424010100519	hmMSI-H	0.00219062529036873	0.040865859400385	gap junction protein, gamma 2, 47kDa	1
UTP14C	334406153843417	SAC	0.00218105999608176	0.040865859400385	UTP14, U3 small nucleolar ribonucleoprotein, homolog C (yeast)	13
KIAA1211	334525254194412	SAC	0.00217422408319317	0.040865859400385	KIAA1211	4
HYLS1	-334072991173293	hmMSI-H	0.00220029216561658	0.0409234626902095	hydrolethalus syndrome 1	11
PRR14	-334063676085212	hmMSI-H	0.00220083222406837	0.0409234626902095	proline rich 14	16
LRRIQ4	-333983473741284	hmMSI-H	0.0022054873674057	0.0409685986733241	leucine-rich repeats and IQ motif containing 4	3
ZNF132	3339164852376	SAC	0.00220938279713596	0.0409995455492737	zinc finger protein 132	19
EPHB3	-333761755863545	hmMSI-H	0.00221840570920094	0.0410169215726387	EPH receptor B3	3
LINC00483	-333741142765739	hmMSI-H	0.0022196104138251	0.0410169215726387	long intergenic non-protein coding RNA 483	17
EHF	-333729344932573	hmMSI-H	0.00222030020505089	0.0410169215726387	ets homologous factor	11
SUB1	-333709326277932	hmMSI-H	0.00222147111943166	0.0410169215726387	SUB1 homolog (S. cerevisiae)	5
INPP5J	-33385486962081	hmMSI-H	0.00221297162617511	0.0410169215726387	inositol polyphosphate-5-phosphatase J	22
AMZ1	-333647909314597	hmMSI-H	0.00222506717262625	0.0410256952025429	archaelysin family metallopeptidase 1	7
PER4	-333574671443666	hmMSI-H	0.00222936266893935	0.0410256952025429	period homolog 3 (Drosophila) pseudogene	7
SENP7	-333549007494153	hmMSI-H	0.00223086977719102	0.0410256952025429	SUMO1/sentrin specific peptidase 7	3
RNASEL	-33361699365129	hmMSI-H	0.00222687944567038	0.0410256952025429	ribonuclease L (2',5'-oligoisoadenylate synthetase-dependent)	1
CYP39A1	-333497484601354	hmMSI-H	0.00223389840045937	0.0410403512332146	cytochrome P450, family 39, subfamily A, polypeptide 1	6
MSC	333435128948385	SAC	0.0022375690796426	0.0410667618509255	musculin	8
DUSP19	-333345152579364	hmMSI-H	0.00224287591767497	0.0410993939056988	dual specificity phosphatase 19	2
DNAJB11	-333291405497422	hmMSI-H	0.00224605170610263	0.0410993939056988	DnaJ (Hsp40) homolog, subfamily B, member 11	3
RXFP3	333315420185556	SAC	0.00224463220124271	0.0410993939056988	relaxin/insulin-like family peptide receptor 3	5
OR10Z1	-333116707550062	hmMSI-H	0.00225640406400945	0.0412082191687385	olfactory receptor, family 10, subfamily Z, member 1	1
PPT2	-333115420262427	hmMSI-H	0.00225648051674387	0.0412082191687385	palmitoyl-protein thioesterase 2	6
ADH4	-333040485611241	hmMSI-H	0.00226093521868595	0.0412486097932883	alcohol dehydrogenase 4 (class II), pi polypeptide	4
KLLN	-332803255694172	hmMSI-H	0.00227509379501555	0.0413148869750848	killin, p53-regulated DNA replication inhibitor	10
HERC2P2	-332800633659199	hmMSI-H	0.00227525076058368	0.0413148869750848	hect domain and RLD 2 pseudogene 2	15
ORC5	-332758976657066	hmMSI-H	0.00227774591221979	0.0413148869750848	origin recognition complex, subunit 5	7
ADCK5	-332753942870087	hmMSI-H	0.00227804760156259	0.0413148869750848	aarF domain containing kinase 5	8
MIR548Q	33288214911295	SAC	0.00227037577915183	0.0413148869750848	microRNA 548q	9
PCDH17	332894580843273	SAC	0.00226963318948059	0.0413148869750848	protocadherin 17	13
SMPDL3A	-332691339740391	hmMSI-H	0.00228180279555236	0.0413263760567158	sphingomyelin phosphodiesterase, acid-like 3A	6
CORO6	-332668479404335	hmMSI-H	0.00228317553418289	0.0413263760567158	coronin 6	17
GPR56	-332546612325604	hmMSI-H	0.0022905069166606	0.0413643194475104	G protein-coupled receptor 56	16
SLC35B2	-33252151316612	hmMSI-H	0.00229201965834764	0.0413643194475104	solute carrier family 35, member B2	6
NR4A2	332550232105458	SAC	0.00229028882944911	0.0413643194475104	nuclear receptor subfamily 4, group A, member 2	2
NEFM	332433034615416	SAC	0.00229735997144165	0.0414200488968745	neurofilament, medium polypeptide	8
UNC119B	-332199302926897	hmMSI-H	0.00231152488979916	0.0415938774201629	unc-119 homolog B (C. elegans)	12
CEACAM5	-33222121970865	hmMSI-H	0.00231019310452469	0.0415938774201629	carcinoembryonic antigen-related cell adhesion molecule 5	19
NR0B2	-332136340092849	hmMSI-H	0.00231535496357561	0.0415996447296177	nuclear receptor subfamily 0, group B, member 2	1
JAM3	-332119677836869	hmMSI-H	0.00231636955971335	0.0415996447296177	junctional adhesion molecule 3	11
FMOD	-331893861530094	hmMSI-H	0.00233016210986637	0.0417828729321108	fibromodulin	1
ZNF484	-331878287710288	hmMSI-H	0.00233111623862673	0.0417828729321108	zinc finger protein 484	9
SPAG6	331816109961726	SAC	0.00233492929302761	0.0418104670874174	sperm associated antigen 6	10
PTPRH	-331751439882803	hmMSI-H	0.00233890154289921	0.0418352515930154	protein tyrosine phosphatase, receptor type, H	19
NCAM2	331719542395737	SAC	0.0023408631804901	0.0418352515930154	neural cell adhesion molecule 2	21
ERI3	-331643777736625	hmMSI-H	0.00234552890351992	0.0418397144187526	ERI1 exoribonuclease family member 3	1
RNPEP	-331625635731841	hmMSI-H	0.00234664744479442	0.0418397144187526	arginyl aminopeptidase (aminopeptidase B)	1
PGAM2	-331604709274819	hmMSI-H	0.00234793829690879	0.0418397144187526	phosphoglycerate mutase 2 (muscle)	7
ENTPD8	-331507001634328	hmMSI-H	0.00235397443739285	0.04188740775533	ectonucleoside triphosphate diphosphohydrolase 8	9
SH3D21	-331429459686438	hmMSI-H	0.00235877539061439	0.04188740775533	SH3 domain containing 21	1
ECH1	-331341518690134	hmMSI-H	0.00236423156887106	0.04188740775533	enoyl CoA hydratase 1, peroxisomal	19
GZMM	-331304068071145	hmMSI-H	0.00236655881771549	0.04188740775533	granzyme M (lymphocyte met-ase 1)	19
NIPSNAP1	-33132736416689	hmMSI-H	0.00236511089803393	0.04188740775533	nipsnap homolog 1 (C. elegans)	22
SLC32A1	331340376451938	SAC	0.0023643025171142	0.04188740775533	solute carrier family 32 (GABA vesicular transporter), member 1	20
PHOX2A	331361362564828	SAC	0.00236299932542952	0.04188740775533	paired-like homeobox 2a	11
SPA17	-331252216985593	hmMSI-H	0.00236978456785474	0.041904171348893	sperm autoantigenic protein 17	11
UQCR10	-331186204420618	hmMSI-H	0.00237389743702726	0.0419046196828756	ubiquinol-cytochrome c reductase, complex III subunit X	22
AGAP11	-331178670810065	hmMSI-H	0.00237436724902427	0.0419046196828756	ankyrin repeat and GTPase domain Arf GTPase activating protein 11	10
CSF3	-331030991009949	hmMSI-H	0.00238359491909107	0.0420271433960545	colony stimulating factor 3 (granulocyte)	17
TGFBI	-330975198528448	hmMSI-H	0.00238709002467165	0.0420484535955092	transforming growth factor, beta-induced, 68kDa	5
PAWR	-330800647203955	hmMSI-H	0.00239805654465054	0.0421499909727772	PRKC, apoptosis, WT1, regulator	12
AKR1B10	-330724692879228	hmMSI-H	0.00240284360397754	0.0421499909727772	aldo-keto reductase family 1, member B10 (aldose reductase)	7
BTNL8	-330701386627862	hmMSI-H	0.0024043143300948	0.0421499909727772	butyrophilin-like 8	5
FBLL1	330744496808496	SAC	0.00240159456825722	0.0421499909727772	fibrillarin-like 1	5
RSPO2	330799386121597	SAC	0.00239813595021911	0.0421499909727772	R-spondin 2	8
SPN	330645174501869	SAC	0.00240786511608145	0.0421720376045122	sialophorin	16
LEMD2	-330576608337863	hmMSI-H	0.0024122030908508	0.0421771536493155	LEM domain containing 2	6
FAM60A	-330514144506445	hmMSI-H	0.00241616151732299	0.0421771536493155	family with sequence similarity 60, member A	12
MSTO1	-330484976543868	hmMSI-H	0.00241801206917183	0.0421771536493155	misato homolog 1 (Drosophila)	1
CCDC42	-330456471026023	hmMSI-H	0.0024198219065782	0.0421771536493155	coiled-coil domain containing 42	17
ELF3	-330395626635358	hmMSI-H	0.00242368931378382	0.0421771536493155	E74-like factor 3 (ets domain transcription factor, epithelial-specific )	1
C19orf35	-330361447180065	hmMSI-H	0.00242586443850458	0.0421771536493155	chromosome 19 open reading frame 35	19
GPR115	-330315387403881	hmMSI-H	0.0024287985706702	0.0421771536493155	G protein-coupled receptor 115	6
ZNF804B	330341697460013	SAC	0.00242712213222612	0.0421771536493155	zinc finger protein 804B	7
HAS2	330383061819328	SAC	0.00242448870052372	0.0421771536493155	hyaluronan synthase 2	8
ACSS3	330275256684926	SAC	0.00243135778178679	0.0421817637802445	acyl-CoA synthetase short-chain family member 3	12
METRNL	-330189683966545	hmMSI-H	0.00243682355887237	0.042202882311099	meteorin, glial cell differentiation regulator-like	17
GSC2	330184347282436	SAC	0.00243716481861812	0.042202882311099	goosecoid homeobox 2	22
ADAMTS7	-33012037463962	hmMSI-H	0.00244125918627326	0.0422340135800237	ADAM metallopeptidase with thrombospondin type 1 motif, 7	15
GLIS2	-330077883700742	hmMSI-H	0.00244398233197831	0.0422354731847228	GLIS family zinc finger 2	16
TMPRSS11F	-330027104986084	hmMSI-H	0.00244724044486853	0.0422354731847228	transmembrane protease, serine 11F	4
SNX3	-330011640511099	hmMSI-H	0.00244823351902744	0.0422354731847228	sorting nexin 3	6
TFEC	-329951407921759	hmMSI-H	0.00245210513103602	0.0422419464919012	transcription factor EC	7
BUD31	-329908697134321	hmMSI-H	0.00245485404091516	0.0422419464919012	BUD31 homolog (S. cerevisiae)	7
HSPB9	-32986992042401	hmMSI-H	0.00245735231010259	0.0422419464919012	heat shock protein, alpha-crystallin-related, B9	17
ABP1	329863025610997	SAC	0.00245779677794096	0.0422419464919012	amiloride binding protein 1 (amine oxidase (copper-containing))	7
PTPN6	329827204430595	SAC	0.00246010719929418	0.042242176839421	protein tyrosine phosphatase, non-receptor type 6	12
ALDH3A1	-329779180597768	hmMSI-H	0.00246320794608747	0.0422559646721535	aldehyde dehydrogenase 3 family, member A1	17
GPX2	-329680515241664	hmMSI-H	0.00246959022499003	0.0422891747253474	glutathione peroxidase 2 (gastrointestinal)	14
MRPS7	32964266885558	SAC	0.00247204256822993	0.0422891747253474	mitochondrial ribosomal protein S7	17
SOX8	329672447159433	SAC	0.00247011281903011	0.0422891747253474	SRY (sex determining region Y)-box 8	16
TFF1	-329579954343799	hmMSI-H	0.00247611144264206	0.0423194139685757	trefoil factor 1	21
PLS1	-329472350569139	hmMSI-H	0.00248310767459364	0.0423995822987715	plastin 1	3
ARHGAP18	-329363154514278	hmMSI-H	0.00249022681825779	0.0424653059020352	Rho GTPase activating protein 18	6
PRSS1	-329165204072258	hmMSI-H	0.00250318233752635	0.0424653059020352	protease, serine, 1 (trypsin 1)	7
SCNN1A	-329155150491527	hmMSI-H	0.00250384204945857	0.0424653059020352	sodium channel, non-voltage-gated 1 alpha subunit	12
STK24	-329143276282288	hmMSI-H	0.0025046214451074	0.0424653059020352	serine/threonine kinase 24	13
FAM13C	-329129455123126	hmMSI-H	0.00250552892711543	0.0424653059020352	family with sequence similarity 13, member C	10
CCT4	-329097501361254	hmMSI-H	0.00250762818331567	0.0424653059020352	chaperonin containing TCP1, subunit 4 (delta)	2
EML4	-329069227450811	hmMSI-H	0.00250948709217462	0.0424653059020352	echinoderm microtubule associated protein like 4	2
SULT2A1	-329030458194024	hmMSI-H	0.00251203818147348	0.0424653059020352	sulfotransferase family, cytosolic, 2A, dehydroepiandrosterone (DHEA)-preferring, member 1	19
ARHGEF28	-329007341722466	hmMSI-H	0.00251356047188146	0.0424653059020352	Rho guanine nucleotide exchange factor (GEF) 28	5
CDX1	-329002622748711	hmMSI-H	0.0025138713394751	0.0424653059020352	caudal type homeobox 1	5
ETHE1	-328990553764991	hmMSI-H	0.00251466656483504	0.0424653059020352	ethylmalonic encephalopathy 1	19
TESK1	329119087929927	SAC	0.00250620983253654	0.0424653059020352	testis-specific kinase 1	9
UBC	-328852409591005	hmMSI-H	0.00252378608768413	0.0425048996003634	ubiquitin C	12
FAM204A	-328815071205307	hmMSI-H	0.00252625640365401	0.0425048996003634	family with sequence similarity 204, member A	10
OR2T6	-32884563512083	hmMSI-H	0.00252423411604773	0.0425048996003634	olfactory receptor, family 2, subfamily T, member 6	1
FAM76A	328896067223149	SAC	0.00252090062696079	0.0425048996003634	family with sequence similarity 76, member A	1
GORASP2	-328768255797997	hmMSI-H	0.00252935699814532	0.0425181674551119	golgi reassembly stacking protein 2, 55kDa	2
ENTPD5	-328689095551195	hmMSI-H	0.00253460810294286	0.0425675278658623	ectonucleoside triphosphate diphosphohydrolase 5	14
PUM2	-32861841262092	hmMSI-H	0.0025393056977842	0.0426075107502295	pumilio homolog 2 (Drosophila)	2
ABCA6	-328581417817835	hmMSI-H	0.00254176770362991	0.0426099435458104	ATP-binding cassette, sub-family A (ABC1), member 6	17
PPCS	-328458938958788	hmMSI-H	0.00254993502209236	0.0427079281022572	phosphopantothenoylcysteine synthetase	1
ZDHHC8P1	-328246236792466	hmMSI-H	0.00256417858097493	0.0428343344862318	zinc finger, DHHC-type containing 8 pseudogene 1	22
VPS8	-328195540775676	hmMSI-H	0.00256758467094973	0.0428343344862318	vacuolar protein sorting 8 homolog (S. cerevisiae)	3
LINC00482	-328110837110617	hmMSI-H	0.00257328529848058	0.0428343344862318	long intergenic non-protein coding RNA 482	17
SDCBP2	-328056869582592	hmMSI-H	0.00257692368503659	0.0428343344862318	syndecan binding protein (syntenin) 2	20
TGFBR2	-327996111233112	hmMSI-H	0.00258102579784632	0.0428343344862318	transforming growth factor, beta receptor II (70/80kDa)	3
C4orf26	-327963902786853	hmMSI-H	0.00258320289621878	0.0428343344862318	chromosome 4 open reading frame 26	4
MMP10	-327936594707433	hmMSI-H	0.00258505013817013	0.0428343344862318	matrix metallopeptidase 10 (stromelysin 2)	11
KIAA0355	-327929542509427	hmMSI-H	0.00258552738644212	0.0428343344862318	KIAA0355	19
ZNF547	-327926952264395	hmMSI-H	0.00258570269909526	0.0428343344862318	zinc finger protein 547	19
UHMK1	-327885854347856	hmMSI-H	0.00258848580869837	0.0428343344862318	U2AF homology motif (UHM) kinase 1	1
MOB1B	-327835728469236	hmMSI-H	0.0025918841703854	0.0428343344862318	MOB kinase activator 1B	4
DEGS2	-327816556070128	hmMSI-H	0.0025931851234544	0.0428343344862318	delta(4)-desaturase, sphingolipid 2	14
ATXN3	-32807239180911	hmMSI-H	0.00257587670150174	0.0428343344862318	ataxin 3	14
GP5	32779350950085	SAC	0.00259474978888864	0.0428343344862318	glycoprotein V (platelet)	3
CDO1	327915954325769	SAC	0.00258644718718393	0.0428343344862318	cysteine dioxygenase, type I	5
TLX1	328269629849408	SAC	0.00256260834362223	0.0428343344862318	T-cell leukemia homeobox 1	10
TMPRSS3	-327713142873515	hmMSI-H	0.0026002130811316	0.0428860256161527	transmembrane protease, serine 3	21
SRD5A3	-327359588585607	hmMSI-H	0.00262437879987652	0.0432458119442018	steroid 5 alpha-reductase 3	4
TAAR1	-327250745668599	hmMSI-H	0.0026318615371912	0.043315114043546	trace amine associated receptor 1	6
MRAP2	-327148527229623	hmMSI-H	0.00263890747135669	0.043315114043546	melanocortin 2 receptor accessory protein 2	6
MFSD6L	-327050705788126	hmMSI-H	0.00264566724639832	0.043315114043546	major facilitator superfamily domain containing 6-like	17
TRIM31	-327040178247513	hmMSI-H	0.00264639572149138	0.043315114043546	tripartite motif containing 31	6
MIR759	-326816838260273	hmMSI-H	0.00266189557105721	0.043315114043546	microRNA 759	13
TENC1	-326794437643325	hmMSI-H	0.00266345497096477	0.043315114043546	tensin like C1 domain containing phosphatase (tensin 2)	12
C5orf60	-326785974539307	hmMSI-H	0.00266404435057688	0.043315114043546	chromosome 5 open reading frame 60	5
ZMYND8	-326763802537931	hmMSI-H	0.00266558902513555	0.043315114043546	zinc finger, MYND-type containing 8	20
TBC1D22B	-326752627413325	hmMSI-H	0.00266636789675509	0.043315114043546	TBC1 domain family, member 22B	6
ETV3	-326740075363613	hmMSI-H	0.0026672429958441	0.043315114043546	ets variant 3	1
CDK6	-326733182169553	hmMSI-H	0.00266772369002577	0.043315114043546	cyclin-dependent kinase 6	7
LGALS8	-326728263220041	hmMSI-H	0.00266806676179435	0.043315114043546	lectin, galactoside-binding, soluble, 8	1
TBKBP1	-32687899454245	hmMSI-H	0.00265757319499078	0.043315114043546	TBK1 binding protein 1	17
SH3TC2	-32686315539344	hmMSI-H	0.00265867401754961	0.043315114043546	SH3 domain and tetratricopeptide repeats 2	5
CTSB	-32672025236383	hmMSI-H	0.00266862556886012	0.043315114043546	cathepsin B	8
CA3	326786948282517	SAC	0.00266397653169648	0.043315114043546	carbonic anhydrase III, muscle specific	8
ZNF880	327154558568347	SAC	0.00263849122875182	0.043315114043546	zinc finger protein 880	19
DLG4	-326600870817397	hmMSI-H	0.00267696647543962	0.0434121812022351	discs, large homolog 4 (Drosophila)	17
TMEM30B	-326542135806963	hmMSI-H	0.00268107931481945	0.0434405714533302	transmembrane protein 30B	14
UGT2B7	-326468189009553	hmMSI-H	0.00268626594937961	0.0434862947263126	UDP glucuronosyltransferase 2 family, polypeptide B7	4
TPD52	-326331878617657	hmMSI-H	0.00269585197698709	0.0435115665489837	tumor protein D52	8
RCN1	-326319529060606	hmMSI-H	0.00269672207691933	0.0435115665489837	reticulocalbin 1, EF-hand calcium binding domain	11
SSPN	-326312485399554	hmMSI-H	0.00269721846533009	0.0435115665489837	sarcospan	12
C1QA	-326186114617671	hmMSI-H	0.00270613909055667	0.0435115665489837	complement component 1, q subcomponent, A chain	1
GOT1	-326174004988016	hmMSI-H	0.00270699540258629	0.0435115665489837	glutamic-oxaloacetic transaminase 1, soluble (aspartate aminotransferase 1)	10
TANC1	-326156148395126	hmMSI-H	0.00270825857507509	0.0435115665489837	tetratricopeptide repeat, ankyrin repeat and coiled-coil containing 1	2
TNKS1BP1	-326153247221252	hmMSI-H	0.00270846385696549	0.0435115665489837	tankyrase 1 binding protein 1, 182kDa	11
C11orf52	-32614395493841	hmMSI-H	0.00270912146267462	0.0435115665489837	chromosome 11 open reading frame 52	11
ITGA4	326190362537806	SAC	0.00270583876754154	0.0435115665489837	integrin, alpha 4 (antigen CD49D, alpha 4 subunit of VLA-4 receptor)	2
C1orf172	-325985234651666	hmMSI-H	0.00272037758933544	0.0436163429094587	chromosome 1 open reading frame 172	1
RAB15	-32598508049427	hmMSI-H	0.00272038854361877	0.0436163429094587	RAB15, member RAS oncogene family	14
DUOXA2	325932586745758	SAC	0.00272412115943561	0.0436381429634328	dual oxidase maturation factor 2	15
ASB4	-325797354411389	hmMSI-H	0.00273375959099337	0.0437544289628965	ankyrin repeat and SOCS box containing 4	7
NME9	-325749318993111	hmMSI-H	0.00273719108164639	0.0437712556447626	NME/NM23 family member 9	3
CEND1	-325648431859075	hmMSI-H	0.00274441156089628	0.0438127748863515	cell cycle exit and neuronal differentiation 1	11
SEC14L4	-325619798314795	hmMSI-H	0.00274646418157909	0.0438127748863515	SEC14-like 4 (S. cerevisiae)	22
KBTBD11	-325582662076364	hmMSI-H	0.00274912851573308	0.0438127748863515	kelch repeat and BTB (POZ) domain containing 11	8
LPIN3	-325546858743279	hmMSI-H	0.00275169956464035	0.0438127748863515	lipin 3	20
MLPH	-3255533495465	hmMSI-H	0.00275123328711266	0.0438127748863515	melanophilin	2
DDX11	-325429479554592	hmMSI-H	0.0027601447639856	0.0439000373225339	DEAD/H (Asp-Glu-Ala-Asp/His) box helicase 11	12
COASY	-325384837825904	hmMSI-H	0.00276336315909254	0.0439000373225339	CoA synthase	17
IQUB	-325371275033055	hmMSI-H	0.00276434166500785	0.0439000373225339	IQ motif and ubiquitin domain containing	7
SLC13A1	-32520700928568	hmMSI-H	0.00277621921769175	0.0440469440358582	solute carrier family 13 (sodium/sulfate symporters), member 1	7
CRISPLD1	32514414435892	SAC	0.00278077770666837	0.0440469440358582	cysteine-rich secretory protein LCCL domain containing 1	8
BNC1	325161782052207	SAC	0.00277949803163938	0.0440469440358582	basonuclin 1	15
C17orf104	325053717261422	SAC	0.00278734736871372	0.0440750800607441	chromosome 17 open reading frame 104	17
TRAF1	325064202557651	SAC	0.00278658483534389	0.0440750800607441	TNF receptor-associated factor 1	9
AGAP5	-324997422226567	hmMSI-H	0.00279144479011584	0.0440800073212854	ArfGAP with GTPase domain, ankyrin repeat and PH domain 5	10
SAA4	-324908731955319	hmMSI-H	0.00279791179539795	0.0440800073212854	serum amyloid A4, constitutive	11
TRPM6	-324877995984146	hmMSI-H	0.00280015630776676	0.0440800073212854	transient receptor potential cation channel, subfamily M, member 6	9
SPINK1	-324871563124786	hmMSI-H	0.00280062628924609	0.0440800073212854	serine peptidase inhibitor, Kazal type 1	5
SUMO1	-324868645020764	hmMSI-H	0.00280083950936567	0.0440800073212854	SMT3 suppressor of mif two 3 homolog 1 (S. cerevisiae)	2
CLDN4	-324852209585226	hmMSI-H	0.00280204070465376	0.0440800073212854	claudin 4	7
C3orf18	-324815530485402	hmMSI-H	0.00280472320139657	0.0440844954475922	chromosome 3 open reading frame 18	3
PLD1	-324615675928749	hmMSI-H	0.002819382660251	0.0442054221015283	phospholipase D1, phosphatidylcholine-specific	3
OGDH	-324606964638931	hmMSI-H	0.00282002330457002	0.0442054221015283	oxoglutarate (alpha-ketoglutarate) dehydrogenase (lipoamide)	7
CAPZB	-324580546777775	hmMSI-H	0.00282196697516718	0.0442054221015283	capping protein (actin filament) muscle Z-line, beta	1
PIAS1	-324506868302035	hmMSI-H	0.00282739458274803	0.0442054221015283	protein inhibitor of activated STAT, 1	15
LOC100130581	-324471216107673	hmMSI-H	0.00283002452855285	0.0442054221015283	uncharacterized LOC100130581	17
SCGB2A2	-324362484345983	hmMSI-H	0.00283805978638949	0.0442054221015283	secretoglobin, family 2A, member 2	11
LPGAT1	-324353488784912	hmMSI-H	0.00283872553412035	0.0442054221015283	lysophosphatidylglycerol acyltransferase 1	1
BMP8B	-324337075753439	hmMSI-H	0.00283994062278378	0.0442054221015283	bone morphogenetic protein 8b	1
CLASP2	-324315930502335	hmMSI-H	0.00284150678085755	0.0442054221015283	cytoplasmic linker associated protein 2	3
NPEPPS	-32440689748791	hmMSI-H	0.00283477502786802	0.0442054221015283	aminopeptidase puromycin sensitive	17
SIRT6	-32437580478942	hmMSI-H	0.00283707423526644	0.0442054221015283	sirtuin 6	19
LOC440944	-32428679890211	hmMSI-H	0.00284366581544905	0.0442054221015283	uncharacterized LOC440944	3
DPPA4	324385393479032	SAC	0.00283636499146026	0.0442054221015283	developmental pluripotency associated 4	3
LGALS4	-324126211432998	hmMSI-H	0.00285559567659187	0.0443533821727403	lectin, galactoside-binding, soluble, 4	19
TMEM135	-324054339370768	hmMSI-H	0.0028609504768089	0.0443773716130546	transmembrane protein 135	11
FAM83B	-32404071773217	hmMSI-H	0.00286196643464289	0.0443773716130546	family with sequence similarity 83, member B	6
ZNF793	323964207633798	SAC	0.00286767929309577	0.0443910961279724	zinc finger protein 793	19
ZNF606	323990362801739	SAC	0.00286572511132022	0.0443910961279724	zinc finger protein 606	19
ZNF492	323845305484641	SAC	0.00287657915115961	0.0444540257057354	zinc finger protein 492	19
PTF1A	323855694803035	SAC	0.00287580045496882	0.0444540257057354	pancreas specific transcription factor, 1a	10
MSR1	-323749181858017	hmMSI-H	0.00288379335028782	0.0444737973175999	macrophage scavenger receptor 1	8
ADSL	-323645186502013	hmMSI-H	0.00289161783385598	0.0444737973175999	adenylosuccinate lyase	22
GEM	-323613270781139	hmMSI-H	0.00289402320569781	0.0444737973175999	GTP binding protein overexpressed in skeletal muscle	8
BZW1	-323526249514364	hmMSI-H	0.00290059141513014	0.0444737973175999	basic leucine zipper and W2 domains 1	2
GNB1	-323485937108487	hmMSI-H	0.00290363895643788	0.0444737973175999	guanine nucleotide binding protein (G protein), beta polypeptide 1	1
TRIM16	-323464766130768	hmMSI-H	0.00290524066913512	0.0444737973175999	tripartite motif containing 16	17
OR2M2	-323462207531007	hmMSI-H	0.00290543429996491	0.0444737973175999	olfactory receptor, family 2, subfamily M, member 2	1
MSLNL	-323433183866772	hmMSI-H	0.0029076316303394	0.0444737973175999	mesothelin-like	16
ZG16	-323357672531671	hmMSI-H	0.00291335591399181	0.0444737973175999	zymogen granule protein 16 homolog (rat)	16
SEL1L	-323322210691516	hmMSI-H	0.00291604788789208	0.0444737973175999	sel-1 suppressor of lin-12-like (C. elegans)	14
TPMT	-323284997750542	hmMSI-H	0.00291887535060987	0.0444737973175999	thiopurine S-methyltransferase	6
METTL5	-323254382437513	hmMSI-H	0.0029212034882818	0.0444737973175999	methyltransferase like 5	2
GNGT1	-323197089650936	hmMSI-H	0.00292556508620998	0.0444737973175999	guanine nucleotide binding protein (G protein), gamma transducing activity polypeptide 1	7
LRRC73	-323180106108847	hmMSI-H	0.00292685921003971	0.0444737973175999	leucine rich repeat containing 73	6
MXD1	-323138189173157	hmMSI-H	0.00293005557087512	0.0444737973175999	MAX dimerization protein 1	2
TNRC6A	-323054033246626	hmMSI-H	0.00293648293846137	0.0444737973175999	trinucleotide repeat containing 6A	16
2015-09-01	-322999242183159	hmMSI-H	0.0029406748277029	0.0444737973175999	15 kDa selenoprotein	1
FXYD4	-322998441395444	hmMSI-H	0.00294073613584565	0.0444737973175999	FXYD domain containing ion transport regulator 4	10
TMEM61	-32336650327803	hmMSI-H	0.00291268592563723	0.0444737973175999	transmembrane protein 61	1
MOS	323063008629839	SAC	0.00293579680581621	0.0444737973175999	v-mos Moloney murine sarcoma viral oncogene homolog	8
GCM2	323093041024894	SAC	0.00293350206293268	0.0444737973175999	glial cells missing homolog 2 (Drosophila)	6
SYNDIG1	323182327355064	SAC	0.00292668992283367	0.0444737973175999	synapse differentiation inducing 1	20
ADCY8	323442231966281	SAC	0.00290694644414251	0.0444737973175999	adenylate cyclase 8 (brain)	8
TM6SF1	323543665621898	SAC	0.00289927573763469	0.0444737973175999	transmembrane 6 superfamily member 1	15
HTR1A	323643319818737	SAC	0.00289175846628799	0.0444737973175999	5-hydroxytryptamine (serotonin) receptor 1A, G protein-coupled	5
TFPI2	323782238020323	SAC	0.00288131049228238	0.0444737973175999	tissue factor pathway inhibitor 2	7
KCNJ10	-322963896180953	hmMSI-H	0.00294338207503612	0.0444772361215401	potassium inwardly-rectifying channel, subfamily J, member 10	1
STK16	322863274955208	SAC	0.00295110199438362	0.0445207265600613	serine/threonine kinase 16	2
LTF	322863978758995	SAC	0.00295104792952816	0.0445207265600613	lactotransferrin	3
ZNF415	322691661983121	SAC	0.00296431329974121	0.0446833783460991	zinc finger protein 415	19
TLX3	32265334113838	SAC	0.00296727107736613	0.044691330968684	T-cell leukemia homeobox 3	5
SEL1L3	-322614753270278	hmMSI-H	0.00297025231801452	0.0446982005727741	sel-1 suppressor of lin-12-like 3 (C. elegans)	4
UBE3A	-322571305322999	hmMSI-H	0.00297361247069367	0.0446982005727741	ubiquitin protein ligase E3A	15
FLAD1	-322534923761997	hmMSI-H	0.00297642892437357	0.0446982005727741	FAD1 flavin adenine dinucleotide synthetase homolog (S. cerevisiae)	1
SOCS5	-322496287492046	hmMSI-H	0.00297942271885778	0.0446982005727741	suppressor of cytokine signaling 5	2
MFSD9	-322490388849782	hmMSI-H	0.00297988003818494	0.0446982005727741	major facilitator superfamily domain containing 9	2
KIAA0182	-322418776806967	hmMSI-H	0.00298543744969754	0.0447352492527323	KIAA0182	16
TPPP3	-322376455759271	hmMSI-H	0.00298872640997459	0.0447352492527323	tubulin polymerization-promoting protein family member 3	16
TRIT1	-322364608859068	hmMSI-H	0.00298964770699337	0.0447352492527323	tRNA isopentenyltransferase 1	1
ZNF454	322253983175413	SAC	0.00299826384912161	0.0448277009636962	zinc finger protein 454	5
KCNJ2	-322192920933145	hmMSI-H	0.00300302988400162	0.0448483828470605	potassium inwardly-rectifying channel, subfamily J, member 2	17
ALG14	-322148278995843	hmMSI-H	0.00300651886470536	0.0448483828470605	asparagine-linked glycosylation 14 homolog (S. cerevisiae)	1
MIA3	-322111425153458	hmMSI-H	0.00300940208990063	0.0448483828470605	melanoma inhibitory activity family, member 3	1
EGFL7	-32214016176472	hmMSI-H	0.00300715368155959	0.0448483828470605	EGF-like-domain, multiple 7	9
PKMYT1	-322031809851448	hmMSI-H	0.00301563974761976	0.044904951383585	protein kinase, membrane associated tyrosine/threonine 1	16
BLVRA	-321989191339704	hmMSI-H	0.00301898387995429	0.0449165259613903	biliverdin reductase A	7
SLCO2B1	-321957578956629	hmMSI-H	0.00302146668900905	0.0449165259613903	solute carrier organic anion transporter family, member 2B1	11
ZNF540	321928600089445	SAC	0.00302374437956505	0.0449165259613903	zinc finger protein 540	19
P4HA2	-321824083204849	hmMSI-H	0.00303197288181075	0.0449170971769833	prolyl 4-hydroxylase, alpha polypeptide II	5
JHDM1D	-321796256870162	hmMSI-H	0.00303416722651167	0.0449170971769833	jumonji C domain containing histone demethylase 1 homolog D (S. cerevisiae)	7
GH2	-321693474300704	hmMSI-H	0.00304228568545675	0.0449170971769833	growth hormone 2	17
PPP1R16A	-321636682314953	hmMSI-H	0.00304678040480578	0.0449170971769833	protein phosphatase 1, regulatory subunit 16A	8
RPL18	-321618666413383	hmMSI-H	0.00304820757351142	0.0449170971769833	ribosomal protein L18	19
MARCH11	321670209245056	SAC	0.00304412619724867	0.0449170971769833	membrane-associated ring finger (C3HC4) 11	5
IRX4	321740973767781	SAC	0.0030385312794172	0.0449170971769833	iroquois homeobox 4	5
ARHGAP25	321742936214843	SAC	0.00303837626096514	0.0449170971769833	Rho GTPase activating protein 25	2
LRRC3B	321746308932421	SAC	0.00303810985949463	0.0449170971769833	leucine rich repeat containing 3B	3
SLC13A5	321870923896224	SAC	0.0030282825196773	0.0449170971769833	solute carrier family 13 (sodium-dependent citrate transporter), member 5	17
C10orf107	-321568934964553	hmMSI-H	0.0030521504768768	0.0449391891671452	chromosome 10 open reading frame 107	10
ICA1L	-321468333830325	hmMSI-H	0.00306014144453234	0.0449607553734491	islet cell autoantigen 1,69kDa-like	2
COPZ2	-321446323603106	hmMSI-H	0.00306189243033253	0.0449607553734491	coatomer protein complex, subunit zeta 2	17
SULT1A2	-321443430240989	hmMSI-H	0.00306212267801894	0.0449607553734491	sulfotransferase family, cytosolic, 1A, phenol-preferring, member 2	16
SH2D3A	-321302598627218	hmMSI-H	0.00307334979896957	0.0449607553734491	SH2 domain containing 3A	19
OR2T3	-321301255132541	hmMSI-H	0.00307345709189664	0.0449607553734491	olfactory receptor, family 2, subfamily T, member 3	1
BHLHE40	-321267056050452	hmMSI-H	0.00307618947355821	0.0449607553734491	basic helix-loop-helix family, member e40	3
CHIA	-321166164396186	hmMSI-H	0.00308426388792559	0.0449607553734491	chitinase, acidic	1
MYO15A	-320962253917389	hmMSI-H	0.00310064486188474	0.0449607553734491	myosin XVA	17
FAF1	-320941398514941	hmMSI-H	0.00310232494367265	0.0449607553734491	Fas (TNFRSF6) associated factor 1	1
IL5RA	-320937256776734	hmMSI-H	0.00310265869982435	0.0449607553734491	interleukin 5 receptor, alpha	3
MPC2	-320919666484084	hmMSI-H	0.00310407657136199	0.0449607553734491	mitochondrial pyruvate carrier 2	1
TBCEL	-320902485657538	hmMSI-H	0.0031054620357233	0.0449607553734491	tubulin folding cofactor E-like	11
MTUS2	-320886760376661	hmMSI-H	0.00310673064283428	0.0449607553734491	microtubule associated tumor suppressor candidate 2	13
ABI1	-320885035393573	hmMSI-H	0.00310686983271301	0.0449607553734491	abl-interactor 1	10
TMEM139	-320850794418119	hmMSI-H	0.00310963399076043	0.0449607553734491	transmembrane protein 139	7
KRT19	-320848160675933	hmMSI-H	0.00310984670119778	0.0449607553734491	keratin 19	17
ZFP112	-32118223057082	hmMSI-H	0.0030829767480517	0.0449607553734491	zinc finger protein 112 homolog (mouse)	19
PLXNA2	320871446733643	SAC	0.00310796651799098	0.0449607553734491	plexin A2	1
DUSP3	321143796353608	SAC	0.00308605675693615	0.0449607553734491	dual specificity phosphatase 3	17
ATP10B	321170840933871	SAC	0.00308388917460334	0.0449607553734491	ATPase, class V, type 10B	5
ZNF544	321183301915737	SAC	0.00308289093563574	0.0449607553734491	zinc finger protein 544	19
POLR3K	321222454292272	SAC	0.003079756481048	0.0449607553734491	polymerase (RNA) III (DNA directed) polypeptide K, 12.3 kDa	16
MIR365A	321281879680495	SAC	0.0030750048346274	0.0449607553734491	microRNA 365a	16
TP53RK	-320734583395525	hmMSI-H	0.00311903285375927	0.0449902172833716	TP53 regulating kinase	20
REEP2	-320705768054691	hmMSI-H	0.00312136756625987	0.0449902172833716	receptor accessory protein 2	5
COPS4	-320702032889727	hmMSI-H	0.0031216703237402	0.0449902172833716	COP9 constitutive photomorphogenic homolog subunit 4 (Arabidopsis)	4
FEZF2	320726993276737	SAC	0.00311964766783338	0.0449902172833716	FEZ family zinc finger 2	3
SEMA3E	-320629590167556	hmMSI-H	0.00312754779497357	0.045004384937061	sema domain, immunoglobulin domain (Ig), short basic domain, secreted, (semaphorin) 3E	7
AKR1B1	32063493144969	SAC	0.00312711408154029	0.045004384937061	aldo-keto reductase family 1, member B1 (aldose reductase)	7
FANCC	-320569249396151	hmMSI-H	0.00313245147632114	0.0450197853818325	Fanconi anemia, complementation group C	9
RBP7	-320463666281513	hmMSI-H	0.00314104952874688	0.0450197853818325	retinol binding protein 7, cellular	1
HBB	-320434722203532	hmMSI-H	0.0031434104967918	0.0450197853818325	hemoglobin, beta	11
CYP4F12	-320431046899214	hmMSI-H	0.00314371041265584	0.0450197853818325	cytochrome P450, family 4, subfamily F, polypeptide 12	19
TRIM44	-320396734287466	hmMSI-H	0.00314651174473463	0.0450197853818325	tripartite motif containing 44	11
OR2T10	-320346092684535	hmMSI-H	0.00315065055934848	0.0450197853818325	olfactory receptor, family 2, subfamily T, member 10	1
APOBEC1	-32040976055801	hmMSI-H	0.00314544798000597	0.0450197853818325	apolipoprotein B mRNA editing enzyme, catalytic polypeptide 1	12
MAP9	320372816915769	SAC	0.00314846580514845	0.0450197853818325	microtubule-associated protein 9	4
FAM19A4	320413013902457	SAC	0.0031451823556908	0.0450197853818325	family with sequence similarity 19 (chemokine (C-C motif)-like), member A4	3
SSBP3	-32030038109742	hmMSI-H	0.00315439092361248	0.0450382368674173	single stranded DNA binding protein 3	1
RANBP17	-320267094870126	hmMSI-H	0.00315711724914235	0.0450421925614646	RAN binding protein 17	5
ZNF517	-320169726981777	hmMSI-H	0.00316510515114492	0.0450902008340675	zinc finger protein 517	8
KCTD3	-320093702103225	hmMSI-H	0.00317135553259758	0.0450902008340675	potassium channel tetramerisation domain containing 3	1
MTNR1A	-320076861209726	hmMSI-H	0.00317274170088544	0.0450902008340675	melatonin receptor 1A	4
OPA3	-32014589538999	hmMSI-H	0.00316706319627724	0.0450902008340675	optic atrophy 3 (autosomal recessive, with chorea and spastic paraplegia)	19
ZNF513	-32012325640355	hmMSI-H	0.00316892432706259	0.0450902008340675	zinc finger protein 513	2
CDH15	-319973445475586	hmMSI-H	0.00318126651872584	0.0451764411423692	cadherin 15, type 1, M-cadherin (myotubule)	16
C18orf25	-319897817918585	hmMSI-H	0.00318751453994912	0.0452302410414077	chromosome 18 open reading frame 25	18
FTCD	-319840457302966	hmMSI-H	0.00319226124381158	0.0452626709897416	formiminotransferase cyclodeaminase	21
DEFB132	-319776923643715	hmMSI-H	0.00319752666327635	0.0452675252791779	defensin, beta 132	20
PPP1R16B	319777672888101	SAC	0.00319746452052192	0.0452675252791779	protein phosphatase 1, regulatory subunit 16B	20
DYRK4	319740484154532	SAC	0.00320055036854964	0.0452754779058676	dual-specificity tyrosine-(Y)-phosphorylation regulated kinase 4	12
TXNDC9	-319662942181313	hmMSI-H	0.00320699380458787	0.0453317571609308	thioredoxin domain containing 9	2
ABLIM1	-319602233476695	hmMSI-H	0.00321204711068869	0.0453498946824396	actin binding LIM protein 1	10
KIF1B	-319569176950281	hmMSI-H	0.0032148018872362	0.0453498946824396	kinesin family member 1B	1
BPIFB4	-319557447365281	hmMSI-H	0.0032157799185901	0.0453498946824396	BPI fold containing family B, member 4	20
MBD6	-319529145103898	hmMSI-H	0.00321814097664947	0.0453498946824396	methyl-CpG binding domain protein 6	12
ARHGAP21	-319401226222962	hmMSI-H	0.00322883302282306	0.0454657268680828	Rho GTPase activating protein 21	10
GALNT12	-319292348812679	hmMSI-H	0.00323796022555335	0.045547298405957	UDP-N-acetyl-alpha-D-galactosamine:polypeptide N-acetylgalactosaminyltransferase 12 (GalNAc-T12)	9
ZDHHC6	-31927306373981	hmMSI-H	0.00323957946247916	0.045547298405957	zinc finger, DHHC-type containing 6	10
KIF26A	-319051776954638	hmMSI-H	0.00325821486693654	0.0457743097043261	kinesin family member 26A	14
KCNC2	318980149542093	SAC	0.00326426879178162	0.0458243534968428	potassium voltage-gated channel, Shaw-related subfamily, member 2	12
SAMD11	-318944894565133	hmMSI-H	0.00326725247510691	0.0458312532549322	sterile alpha motif domain containing 11	1
GNG7	-318824528457367	hmMSI-H	0.00327745888805906	0.045869458867128	guanine nucleotide binding protein (G protein), gamma 7	19
ZAK	-31887147068148	hmMSI-H	0.0032734748169268	0.045869458867128	sterile alpha motif and leucine zipper containing kinase AZK	2
DENND2C	-31883114437132	hmMSI-H	0.00327689710326706	0.045869458867128	DENN/MADD domain containing 2C	1
SPNS1	-318729537725085	hmMSI-H	0.00328553509627542	0.0459475212323231	spinster homolog 1 (Drosophila)	16
LRFN5	318585123529638	SAC	0.00329784976408228	0.0460846938916969	leucine rich repeat and fibronectin type III domain containing 5	14
SEMA3D	-318522459376402	hmMSI-H	0.00330320704398005	0.0461245083817716	sema domain, immunoglobulin domain (Ig), short basic domain, secreted, (semaphorin) 3D	7
FOXC1	-318433777002821	hmMSI-H	0.00331080287858394	0.0461249749220537	forkhead box C1	6
S100A2	-318425689096036	hmMSI-H	0.00331149645452162	0.0461249749220537	S100 calcium binding protein A2	1
TTLL1	-318405521473818	hmMSI-H	0.0033132265271667	0.0461249749220537	tubulin tyrosine ligase-like family, member 1	22
SIDT2	-318384414022471	hmMSI-H	0.00331503814721321	0.0461249749220537	SID1 transmembrane family, member 2	11
PLA2G15	-318375759424272	hmMSI-H	0.00331578123148206	0.0461249749220537	phospholipase A2, group XV	16
PABPN1L	-318323865405983	hmMSI-H	0.00332024019230326	0.0461263353509478	poly(A) binding protein, nuclear 1-like (cytoplasmic)	16
C17orf79	-318316244604047	hmMSI-H	0.00332089548693066	0.0461263353509478	chromosome 17 open reading frame 79	17
SLC27A2	-318200662412299	hmMSI-H	0.00333084927909211	0.046199367276637	solute carrier family 27 (fatty acid transporter), member 2	15
PYGB	-318196852495259	hmMSI-H	0.00333117786888638	0.046199367276637	phosphorylase, glycogen; brain	20
GAN	-318166145965461	hmMSI-H	0.00333382731210319	0.0462012692310307	gigaxonin	16
FXYD3	-31808601756665	hmMSI-H	0.00334075048900479	0.0462623505216853	FXYD domain containing ion transport regulator 3	19
MCCD1	-31791520549585	hmMSI-H	0.00335555468300807	0.0463974816695628	mitochondrial coiled-coil domain 1	6
MIR1471	317936584759254	SAC	0.00335369832961685	0.0463974816695628	microRNA 1471	2
GALNT7	-317820114764575	hmMSI-H	0.00336382326850327	0.0464584741914655	UDP-N-acetyl-alpha-D-galactosamine:polypeptide N-acetylgalactosaminyltransferase 7 (GalNAc-T7)	4
KCNK6	-317806389397456	hmMSI-H	0.00336501835905557	0.0464584741914655	potassium channel, subfamily K, member 6	19
TRIM55	-317746047373321	hmMSI-H	0.00337027725001551	0.0464961730140924	tripartite motif containing 55	8
BOK	-317714643657542	hmMSI-H	0.00337301723092356	0.0464990906122071	BCL2-related ovarian killer	2
NKPD1	-317529063087217	hmMSI-H	0.0033892526450151	0.0466879072223429	NTPase, KAP family P-loop domain containing 1	19
OR5H6	-317440203103536	hmMSI-H	0.00339705289962054	0.0467196215506031	olfactory receptor, family 5, subfamily H, member 6	3
TMEM165	-317429776055984	hmMSI-H	0.00339796932322869	0.0467196215506031	transmembrane protein 165	4
MAP3K9	-317395839753258	hmMSI-H	0.00340095358794177	0.0467196215506031	mitogen-activated protein kinase kinase kinase 9	14
UNC5C	317387164457701	SAC	0.00340171687092211	0.0467196215506031	unc-5 homolog C (C. elegans)	4
DARS	-31731646076054	hmMSI-H	0.00340794373088275	0.0467702128439805	aspartyl-tRNA synthetase	2
SPOCD1	-317273329154451	hmMSI-H	0.00341174766426641	0.0467827894848143	SPOC domain containing 1	1
KCNJ8	-317162908580441	hmMSI-H	0.00342150453530058	0.0467827894848143	potassium inwardly-rectifying channel, subfamily J, member 8	12
MIR331	-317078130512789	hmMSI-H	0.00342901367751483	0.0467827894848143	microRNA 331	12
C1orf116	-317049460430093	hmMSI-H	0.0034315566620876	0.0467827894848143	chromosome 1 open reading frame 116	1
CCDC68	-317047219935309	hmMSI-H	0.00343175546574304	0.0467827894848143	coiled-coil domain containing 68	18
ATL1	-31708886602404	hmMSI-H	0.00342806192000017	0.0467827894848143	atlastin GTPase 1	14
BCL11B	317104700130804	SAC	0.00342665860633902	0.0467827894848143	B-cell CLL/lymphoma 11B (zinc finger protein)	14
CHST2	317108106001585	SAC	0.00342635682927458	0.0467827894848143	carbohydrate (N-acetylglucosamine-6-O) sulfotransferase 2	3
NCK2	317220486636724	SAC	0.00341641356298968	0.0467827894848143	NCK adaptor protein 2	2
LGALS3BP	-316817837668593	hmMSI-H	0.00345216729837692	0.0468138917334729	lectin, galactoside-binding, soluble, 3 binding protein	17
KCNE4	-316817070563886	hmMSI-H	0.00345223575403169	0.0468138917334729	potassium voltage-gated channel, Isk-related family, member 4	2
PFDN1	-316809471170176	hmMSI-H	0.00345291398629889	0.0468138917334729	prefoldin subunit 1	5
APLP2	-316802110287984	hmMSI-H	0.00345357105308312	0.0468138917334729	amyloid beta (A4) precursor-like protein 2	11
MOCS2	-316768076692033	hmMSI-H	0.00345661060276257	0.0468138917334729	molybdenum cofactor synthesis 2	5
EIF2AK1	-316764305965647	hmMSI-H	0.0034569475244185	0.0468138917334729	eukaryotic translation initiation factor 2-alpha kinase 1	7
NTMT1	316828734995939	SAC	0.00345119497172356	0.0468138917334729	N-terminal Xaa-Pro-Lys N-methyltransferase 1	9
SOGA1	316845386976568	SAC	0.00344970968430273	0.0468138917334729	suppressor of glucose, autophagy associated 1	20
NOVA1	316933428321939	SAC	0.00344186689673939	0.0468138917334729	neuro-oncological ventral antigen 1	14
ELFN1	-316691930837255	hmMSI-H	0.00346342045855897	0.0468670362272991	extracellular leucine-rich repeat and fibronectin type III domain containing 1	7
TCP11L2	-316597682507062	hmMSI-H	0.00347186698190403	0.0469247498655653	t-complex 11 (mouse)-like 2	12
SYTL2	-316549928572399	hmMSI-H	0.00347615418336619	0.0469247498655653	synaptotagmin-like 2	11
ZNF341	-316530587413797	hmMSI-H	0.00347789201015582	0.0469247498655653	zinc finger protein 341	20
ZNF560	316535707654799	SAC	0.00347743186955981	0.0469247498655653	zinc finger protein 560	19
SLC6A2	316450290201994	SAC	0.00348511568269952	0.046987740032877	solute carrier family 6 (neurotransmitter transporter, noradrenalin), member 2	16
BCL7B	-316408140299521	hmMSI-H	0.00348891328695555	0.0470044801077748	B-cell CLL/lymphoma 7B	7
LOC100130000	-316276090170453	hmMSI-H	0.00350083626365409	0.0470846446564055	phosphodiesterase 4D interacting protein pseudogene	1
RASGRP3	-316257205833183	hmMSI-H	0.00350254452908987	0.0470846446564055	RAS guanyl releasing protein 3 (calcium and DAG-regulated)	2
MEP1B	-31631309519396	hmMSI-H	0.00349749111709962	0.0470846446564055	meprin A, beta	18
INHBE	-316085311080898	hmMSI-H	0.00351813063337073	0.0472596218755937	inhibin, beta E	12
NPTN	-316041018074987	hmMSI-H	0.00352215749477049	0.0472628079991194	neuroplastin	15
NDUFAF6	-316026175570071	hmMSI-H	0.00352350787203876	0.0472628079991194	NADH dehydrogenase (ubiquinone) complex I, assembly factor 6	8
ALKBH1	-315994777462159	hmMSI-H	0.00352636611277726	0.0472666711472113	alkB, alkylation repair homolog 1 (E. coli)	14
ZNF362	3159609671155	SAC	0.00352944641850161	0.0472735030125598	zinc finger protein 362	1
HLA-DPB1	-315889435309656	hmMSI-H	0.00353597181610963	0.0472786168392154	major histocompatibility complex, class II, DP beta 1	6
TMEM205	-315888513588968	hmMSI-H	0.00353605597396332	0.0472786168392154	transmembrane protein 205	19
MAFA	-315872253925552	hmMSI-H	0.00353754087932357	0.0472786168392154	v-maf musculoaponeurotic fibrosarcoma oncogene homolog A (avian)	8
ZNF257	315804862946517	SAC	0.00354370167029125	0.0473265604333015	zinc finger protein 257	19
C5orf54	-315739854882851	hmMSI-H	0.00354965431640769	0.0473716566609125	chromosome 5 open reading frame 54	5
PLBD1	-315638470459787	hmMSI-H	0.00355895690821356	0.0474613615243273	phospholipase B domain containing 1	12
ADHFE1	315596909723033	SAC	0.00356277705655561	0.0474778768623607	alcohol dehydrogenase, iron containing, 1	8
DGKH	-315552049914251	hmMSI-H	0.00356690483586708	0.0474984648309888	diacylglycerol kinase, eta	13
COL6A4P1	-315429421447715	hmMSI-H	0.00357821179675174	0.0476145549509873	collagen, type VI, alpha 4 pseudogene 1	3
IL11	-315247356429531	hmMSI-H	0.00359506218425147	0.0477351578111079	interleukin 11	19
CDC20B	-31528203787494	hmMSI-H	0.00359184654089278	0.0477351578111079	cell division cycle 20 homolog B (S. cerevisiae)	5
CNGA3	315249643868252	SAC	0.00359485000972253	0.0477351578111079	cyclic nucleotide gated channel alpha 3	2
BARHL2	315219001210282	SAC	0.00359769330353027	0.0477356275987891	BarH-like homeobox 2	1
HTR3A	-315134655219894	hmMSI-H	0.00360553074343745	0.0478051264396646	5-hydroxytryptamine (serotonin) receptor 3A, ionotropic	11
CGN	-315054188140058	hmMSI-H	0.00361302292949094	0.0478699507732986	cingulin	1
NCOA7	-314948957683947	hmMSI-H	0.00362284320759062	0.0478891903944581	nuclear receptor coactivator 7	6
LDHA	-314939626756405	hmMSI-H	0.00362371521251427	0.0478891903944581	lactate dehydrogenase A	11
FBXL4	-314934776391514	hmMSI-H	0.0036241685736344	0.0478891903944581	F-box and leucine-rich repeat protein 4	6
MAB21L3	-314847174996329	hmMSI-H	0.00363236594708753	0.0478891903944581	mab-21-like 3 (C. elegans)	1
C1orf170	-314813596738974	hmMSI-H	0.0036355127454417	0.0478891903944581	chromosome 1 open reading frame 170	1
MOG	-314662616079111	hmMSI-H	0.00364969410178361	0.0478891903944581	myelin oligodendrocyte glycoprotein	6
PRTN3	-314649957985855	hmMSI-H	0.00365088544843888	0.0478891903944581	proteinase 3	19
CRB1	-314586384727077	hmMSI-H	0.00365687440714926	0.0478891903944581	crumbs homolog 1 (Drosophila)	1
OR11H6	-314569704173858	hmMSI-H	0.0036584473597969	0.0478891903944581	olfactory receptor, family 11, subfamily H, member 6	14
RAET1G	-314569183723905	hmMSI-H	0.00365849644786996	0.0478891903944581	retinoic acid early transcript 1G	6
MLLT4	-314529341626025	hmMSI-H	0.00366225616061888	0.0478891903944581	myeloid/lymphoid or mixed-lineage leukemia (trithorax homolog, Drosophila); translocated to, 4	6
UBE4B	-314525392394073	hmMSI-H	0.00366262903180716	0.0478891903944581	ubiquitination factor E4B	1
PLCD1	-314409899946498	hmMSI-H	0.00367354940240006	0.0478891903944581	phospholipase C, delta 1	3
C15orf32	-31468999575707	hmMSI-H	0.00364711846596217	0.0478891903944581	chromosome 15 open reading frame 32	15
RIC3	314401244199925	SAC	0.00367436909443069	0.0478891903944581	resistance to inhibitors of cholinesterase 3 homolog (C. elegans)	11
TWIST1	314434264248352	SAC	0.00367124305911345	0.0478891903944581	twist homolog 1 (Drosophila)	7
SNAP91	314477221228249	SAC	0.00366718008115052	0.0478891903944581	synaptosomal-associated protein, 91kDa homolog (mouse)	6
THEM6	314499478871401	SAC	0.00366507658439762	0.0478891903944581	thioesterase superfamily member 6	8
PRDM14	314612272581205	SAC	0.00365443449589521	0.0478891903944581	PR domain containing 14	8
EMILIN3	314612515333162	SAC	0.00365441162404891	0.0478891903944581	elastin microfibril interfacer 3	20
CSDAP1	314638138861526	SAC	0.00365199816827338	0.0478891903944581	cold shock domain protein A pseudogene 1	16
IRF4	314831129880162	SAC	0.0036338692967014	0.0478891903944581	interferon regulatory factor 4	6
EVX2	314855466450628	SAC	0.00363158931045078	0.0478891903944581	even-skipped homeobox 2	2
SPECC1	-314314643495843	hmMSI-H	0.00368257971484875	0.0479229254832342	sperm antigen with calponin homology and coiled-coil domains 1	17
NRIP2	-31434047606868	hmMSI-H	0.00368012869748605	0.0479229254832342	nuclear receptor interacting protein 2	12
GDNF	314291517622165	SAC	0.00368477523835199	0.0479229254832342	glial cell derived neurotrophic factor	5
MRC2	-314184690340684	hmMSI-H	0.003694933409914	0.0479852885181744	mannose receptor, C type 2	17
RNF186	-314131433366932	hmMSI-H	0.00370000756491415	0.0479852885181744	ring finger protein 186	1
GHSR	314137229106558	SAC	0.00369945504333797	0.0479852885181744	growth hormone secretagogue receptor	3
UNC13B	314142719794108	SAC	0.00369893167565163	0.0479852885181744	unc-13 homolog B (C. elegans)	9
YBX1	-314086023601605	hmMSI-H	0.00370433930882886	0.048007610915689	Y box binding protein 1	1
VKORC1L1	-313933873470326	hmMSI-H	0.00371888852851305	0.0481143350926412	vitamin K epoxide reductase complex, subunit 1-like 1	7
DDX31	-313905406616037	hmMSI-H	0.00372161668796279	0.0481143350926412	DEAD (Asp-Glu-Ala-Asp) box polypeptide 31	9
HNRNPUL1	-313855027884403	hmMSI-H	0.00372644947783051	0.0481143350926412	heterogeneous nuclear ribonucleoprotein U-like 1	19
LDLR	-313752951421125	hmMSI-H	0.00373625993331167	0.0481143350926412	low density lipoprotein receptor	19
CHRND	-313750851144373	hmMSI-H	0.00373646204681115	0.0481143350926412	cholinergic receptor, nicotinic, delta (muscle)	2
CST6	-313733867224958	hmMSI-H	0.00373809682354706	0.0481143350926412	cystatin E/M	11
VWA8	-313689456510927	hmMSI-H	0.00374237477208893	0.0481143350926412	von Willebrand factor A domain containing 8	13
EIF3J	-313675623075879	hmMSI-H	0.00374370825748677	0.0481143350926412	eukaryotic translation initiation factor 3, subunit J	15
C10orf118	-313660549603568	hmMSI-H	0.00374516179286894	0.0481143350926412	chromosome 10 open reading frame 118	10
C17orf51	-313635165387038	hmMSI-H	0.00374761080929282	0.0481143350926412	chromosome 17 open reading frame 51	17
FAM19A3	-313598151254406	hmMSI-H	0.00375118459141271	0.0481143350926412	family with sequence similarity 19 (chemokine (C-C motif)-like), member A3	1
BANK1	-313565917875876	hmMSI-H	0.00375429942863642	0.0481143350926412	B-cell scaffold protein with ankyrin repeats 1	4
MPZL2	-313546596113866	hmMSI-H	0.00375616774744243	0.0481143350926412	myelin protein zero-like 2	11
EFCAB8	-313464425148743	hmMSI-H	0.00376412317503394	0.0481143350926412	EF-hand calcium binding domain 8	20
OLFML3	-313409638430153	hmMSI-H	0.00376943630104927	0.0481143350926412	olfactomedin-like 3	1
CLASP1	-313391159958471	hmMSI-H	0.00377122992411429	0.0481143350926412	cytoplasmic linker associated protein 1	2
SLC43A1	-313314044767737	hmMSI-H	0.00377872393603505	0.0481143350926412	solute carrier family 43, member 1	11
TAGLN3	-313277854713458	hmMSI-H	0.00378224575628829	0.0481143350926412	transgelin 3	3
C3orf74	-313268978480454	hmMSI-H	0.00378311002079546	0.0481143350926412	chromosome 3 open reading frame 74	3
SMU1	-313267897825827	hmMSI-H	0.0037832152552452	0.0481143350926412	smu-1 suppressor of mec-8 and unc-52 homolog (C. elegans)	9
STRAP	-31387926765682	hmMSI-H	0.00372412343040856	0.0481143350926412	serine/threonine kinase receptor associated protein	12
FAM132A	-31350172343046	hmMSI-H	0.00376051013307236	0.0481143350926412	family with sequence similarity 132, member A	1
FBXL21	313318449439419	SAC	0.00377829551059938	0.0481143350926412	F-box and leucine-rich repeat protein 21 (gene/pseudogene)	5
MPHOSPH9	313333115838534	SAC	0.00377686930013617	0.0481143350926412	M-phase phosphoprotein 9	12
RASGRF1	313352127570131	SAC	0.003775021298316	0.0481143350926412	Ras protein-specific guanine nucleotide-releasing factor 1	15
SHISA2	313396352833061	SAC	0.00377072579272298	0.0481143350926412	shisa homolog 2 (Xenopus laevis)	13
MIR137	313589489476387	SAC	0.00375202137075716	0.0481143350926412	microRNA 137	1
SLMAP	-313207219944323	hmMSI-H	0.0037891285619091	0.048156236526267	sarcolemma associated protein	3
ADRB3	313162041035366	SAC	0.00379353714965991	0.0481789697391201	adrenoceptor beta 3	8
C12orf10	-313108130831893	hmMSI-H	0.00379880413873427	0.0482125659843501	chromosome 12 open reading frame 10	12
GLG1	-313061735850804	hmMSI-H	0.00380334247383183	0.0482368745474257	golgi glycoprotein 1	16
KRTAP13-3	-312840446469903	hmMSI-H	0.0038250600719555	0.0484233075665525	keratin associated protein 13-3	21
ARPC1B	-312826611200407	hmMSI-H	0.00382642179855494	0.0484233075665525	actin related protein 2/3 complex, subunit 1B, 41kDa	7
CASP6	-312804746829709	hmMSI-H	0.00382857472549034	0.0484233075665525	caspase 6, apoptosis-related cysteine peptidase	4
IKBKB	312859822591875	SAC	0.00382315376694645	0.0484233075665525	inhibitor of kappa light polypeptide gene enhancer in B-cells, kinase beta	8
SFN	-312629101719405	hmMSI-H	0.00384591195943277	0.0485757698722311	stratifin	1
LOC441666	312634103432145	SAC	0.00384541722721958	0.0485757698722311	zinc finger protein 91 pseudogene	10
MUC6	-312549831320871	hmMSI-H	0.00385376089785228	0.0486414982234066	mucin 6, oligomeric mucus/gel-forming	11
GSDMB	-312353007837099	hmMSI-H	0.00387331535986176	0.0488212950430828	gasdermin B	17
ZFP64	312368923741253	SAC	0.00387173060503727	0.0488212950430828	zinc finger protein 64 homolog (mouse)	20
RCOR3	-31215962390812	hmMSI-H	0.00389262012634877	0.0490310165229821	REST corepressor 3	1
CMC1	-312043282026755	hmMSI-H	0.00390427819857619	0.0491161473001647	COX assembly mitochondrial protein 1 homolog (S. cerevisiae)	3
HAMP	-312012272121414	hmMSI-H	0.00390739116368357	0.0491161473001647	hepcidin antimicrobial peptide	19
GJD2	312024427787357	SAC	0.00390617062154635	0.0491161473001647	gap junction protein, delta 2, 36kDa	15
CYP2D6	-311957061240265	hmMSI-H	0.00391293942352734	0.0491370380299659	cytochrome P450, family 2, subfamily D, polypeptide 6	22
OR7E91P	-311913050439053	hmMSI-H	0.00391736753678073	0.0491370380299659	olfactory receptor, family 7, subfamily E, member 91 pseudogene	2
MIR135A2	311889481391286	SAC	0.00391974088036759	0.0491370380299659	microRNA 135a-2	12
C16orf54	311895999334689	SAC	0.0039190844029791	0.0491370380299659	chromosome 16 open reading frame 54	16
GLRA3	311827163461691	SAC	0.00392602273726226	0.0491822603121615	glycine receptor, alpha 3	4
ZNF641	-311744566404029	hmMSI-H	0.00393436357446095	0.0492038074623993	zinc finger protein 641	12
ATOH7	-311715234291183	hmMSI-H	0.00393732965564682	0.0492038074623993	atonal homolog 7 (Drosophila)	10
CFHR2	-311713703971913	hmMSI-H	0.00393748446089768	0.0492038074623993	complement factor H-related 2	1
OSBP	-311687884626254	hmMSI-H	0.00394009718875348	0.0492038074623993	oxysterol binding protein	11
SAMD13	-311677775275674	hmMSI-H	0.00394112063034879	0.0492038074623993	sterile alpha motif domain containing 13	1
KLHDC5	-311548351029702	hmMSI-H	0.00395424555513554	0.0493162428498147	kelch domain containing 5	12
TREH	-311526180362382	hmMSI-H	0.00395649805596154	0.0493162428498147	trehalase (brush-border membrane glycoprotein)	11
DNAJC2	-311471288198601	hmMSI-H	0.00396208026171764	0.0493162428498147	DnaJ (Hsp40) homolog, subfamily C, member 2	7
TPSG1	-311456996162305	hmMSI-H	0.00396353490658108	0.0493162428498147	tryptase gamma 1	16
TMEM104	311494193275418	SAC	0.00395975004084109	0.0493162428498147	transmembrane protein 104	17
CNGB3	-311315916069064	hmMSI-H	0.00397792136308807	0.049376700648776	cyclic nucleotide gated channel beta 3	8
RASSF3	-311278223144229	hmMSI-H	0.0039817734574003	0.049376700648776	Ras association (RalGDS/AF-6) domain family member 3	12
LCE1A	-311264264323727	hmMSI-H	0.00398320090439897	0.049376700648776	late cornified envelope 1A	1
APEH	-311229503343169	hmMSI-H	0.00398675772475254	0.049376700648776	N-acylaminoacyl-peptide hydrolase	3
GJB3	-311205321094473	hmMSI-H	0.00398923388917202	0.049376700648776	gap junction protein, beta 3, 31kDa	1
CXCL17	-311186722989398	hmMSI-H	0.00399113925588059	0.049376700648776	chemokine (C-X-C motif) ligand 17	19
ZNF771	-311172402678439	hmMSI-H	0.00399260695506098	0.049376700648776	zinc finger protein 771	16
RNF103	-311094370213555	hmMSI-H	0.00400061359253269	0.049376700648776	ring finger protein 103	2
VTRNA1-2	-31112096985905	hmMSI-H	0.00399788258055487	0.049376700648776	vault RNA 1-2	5
CDK5R1	-31110551949871	hmMSI-H	0.00399946866823665	0.049376700648776	cyclin-dependent kinase 5, regulatory subunit 1 (p35)	17
MYOZ1	311317107808015	SAC	0.00397779962912678	0.049376700648776	myozenin 1	10
OCEL1	311330879978757	SAC	0.00397639308430729	0.049376700648776	occludin/ELL domain containing 1	19
FBXO32	-311002099555455	hmMSI-H	0.00401010088508095	0.0494313410394427	F-box protein 32	8
KISS1R	-310967409994299	hmMSI-H	0.0040136732112883	0.0494313410394427	KISS1 receptor	19
CCDC154	-310960787685972	hmMSI-H	0.00401435551996112	0.0494313410394427	coiled-coil domain containing 154	16
CCDC103	310946844536476	SAC	0.00401579246943597	0.0494313410394427	coiled-coil domain containing 103	17
ZNF660	310874877814599	SAC	0.00402321698622649	0.0494896056031472	zinc finger protein 660	3
FHL5	-310799047311611	hmMSI-H	0.0040310542506594	0.0494977794607925	four and a half LIM domains 5	6
STX11	-310780796601632	hmMSI-H	0.00403294267389818	0.0494977794607925	syntaxin 11	6
C1R	-310715706636219	hmMSI-H	0.00403968447147193	0.0494977794607925	complement component 1, r subcomponent	12
LGALS14	-310602062301038	hmMSI-H	0.00405148108865405	0.0494977794607925	lectin, galactoside-binding, soluble, 14	19
DCLK2	-310579996189469	hmMSI-H	0.00405377541419641	0.0494977794607925	doublecortin-like kinase 2	4
ASRGL1	-310578585537533	hmMSI-H	0.0040539221288802	0.0494977794607925	asparaginase like 1	11
SH3PXD2B	310556880581128	SAC	0.00405618018746135	0.0494977794607925	SH3 and PX domains 2B	5
ZNF208	310565913866233	SAC	0.00405524027114143	0.0494977794607925	zinc finger protein 208	19
IRX1	310583452553785	SAC	0.00405341595680533	0.0494977794607925	iroquois homeobox 1	5
ZNF626	310671212533571	SAC	0.00404429919095574	0.0494977794607925	zinc finger protein 626	19
RPS6KA4	310694637759496	SAC	0.00404186901138089	0.0494977794607925	ribosomal protein S6 kinase, 90kDa, polypeptide 4	11
ZNF418	310703406402243	SAC	0.00404095969249861	0.0494977794607925	zinc finger protein 418	19
TBC1D20	-31050179633193	hmMSI-H	0.00406191621069097	0.049534906574673	TBC1 domain family, member 20	20
SREK1IP1	-310392761393101	hmMSI-H	0.00407329299044974	0.0495468815977698	SREK1-interacting protein 1	5
C4BPA	-310356181346333	hmMSI-H	0.00407711656641423	0.0495468815977698	complement component 4 binding protein, alpha	1
VWA5B2	-310334672220148	hmMSI-H	0.0040793664297052	0.0495468815977698	von Willebrand factor A domain containing 5B2	3
FEZ2	-310318404448651	hmMSI-H	0.00408106882987605	0.0495468815977698	fasciculation and elongation protein zeta 2 (zygin II)	2
DIP2B	-310310697714291	hmMSI-H	0.00408187556515256	0.0495468815977698	DIP2 disco-interacting protein 2 homolog B (Drosophila)	12
CCL7	-310286094644795	hmMSI-H	0.00408445201208369	0.0495468815977698	chemokine (C-C motif) ligand 7	17
SLC9C1	-3103399668407	hmMSI-H	0.00407881250065454	0.0495468815977698	solute carrier family 9, subfamily C (Na+-transporting carboxylic acid decarboxylase), member 1	3
LPPR5	310344326319153	SAC	0.0040783564609388	0.0495468815977698	lipid phosphate phosphatase-related protein type 5	1
C8orf34	-310244767841197	hmMSI-H	0.00408878326110746	0.0495667265469784	chromosome 8 open reading frame 34	8
RAB10	-310186421132783	hmMSI-H	0.004094905720785	0.0496082451944903	RAB10, member RAS oncogene family	2
CHRNA2	-310094006621209	hmMSI-H	0.00410462085196152	0.0496911027744184	cholinergic receptor, nicotinic, alpha 2 (neuronal)	8
LOC440335	-310069988765488	hmMSI-H	0.00410714933208896	0.0496911027744184	uncharacterized LOC440335	16
MET	-309995089531503	hmMSI-H	0.00411504387130984	0.0497538834933517	met proto-oncogene (hepatocyte growth factor receptor)	7
ELL3	-309913770369327	hmMSI-H	0.0041236314325533	0.0498249553512847	elongation factor RNA polymerase II-like 3	15
FUT2	-309887147455111	hmMSI-H	0.00412644659992291	0.0498262330745781	fucosyltransferase 2 (secretor status included)	19
CGB7	-309829608003612	hmMSI-H	0.00413253720044893	0.0498278847503876	chorionic gonadotropin, beta polypeptide 7	19
ZACN	-309752337592194	hmMSI-H	0.00414072979702471	0.0498278847503876	zinc activated ligand-gated ion channel	17
SURF6	-309712216873916	hmMSI-H	0.00414498968922829	0.0498278847503876	surfeit 6	9
GOLGA6C	-309707501316128	hmMSI-H	0.00414549064613174	0.0498278847503876	golgin A6 family, member C	15
LOC100130987	-309663052782526	hmMSI-H	0.00415021546383311	0.0498278847503876	uncharacterized LOC100130987	11
CHADL	-309633048146513	hmMSI-H	0.00415340781126872	0.0498278847503876	chondroadherin-like	22
SLC25A35	-309594183275507	hmMSI-H	0.00415754631757782	0.0498278847503876	solute carrier family 25, member 35	17
HMHA1	-309571817752272	hmMSI-H	0.00415992967721741	0.0498278847503876	histocompatibility (minor) HA-1	19
HMP19	-309554209350666	hmMSI-H	0.00416180701340921	0.0498278847503876	HMP19 protein	5
GFRA1	309560300877555	SAC	0.00416115746840943	0.0498278847503876	GDNF family receptor alpha 1	10
WT1-AS	309664740782537	SAC	0.00415003593821274	0.0498278847503876	WT1 antisense RNA	11
SUSD5	309714614369938	SAC	0.00414473501351709	0.0498278847503876	sushi domain containing 5	3
CCL18	309761346030227	SAC	0.0041397738820846	0.0498278847503876	chemokine (C-C motif) ligand 18 (pulmonary and activation-regulated)	17
LBX2	-30946955852664	hmMSI-H	0.00417084339688609	0.0499035849503807	ladybird homeobox 2	2
ZBTB37	309439579846477	SAC	0.00417404806166601	0.0499094563420273	zinc finger and BTB domain containing 37	1
ATP6V0E2	-309338567457906	hmMSI-H	0.00418486334883421	0.0499964151284833	ATPase, H+ transporting V0 subunit e2	7
ASXL3	-309320897565143	hmMSI-H	0.0041867579824831	0.0499964151284833	additional sex combs like 3 (Drosophila)	18
